# Supplementary material for: Bis[4-methyl-2-(4-methyl­phenyldiazen­yl)phenolato-κ2 N,O]nickel(II)
Source: Acta Crystallogr Sect E Struct Rep Online. 2009 Apr 25;65(Pt 5):m566. doi: 10.1107/S1600536809013920 (PMC2977611; doi:10.1107/S1600536809013920)
Supplement: Supplementary file 2 [file e-65-0m566-Isup2.hkl]

# 
# h,k,l, Fc-squared, Fo-squared, sigma(Fo-squared) and status flag 
# 
data_I
_shelx_title ' test in P2(1)/c' 
_shelx_refln_list_code          4 
_shelx_F_calc_maximum      172.71 
_exptl_crystal_F_000       532.00 
_reflns_d_resolution_high  0.7673 
 
loop_ 
 _symmetry_equiv_pos_as_xyz 
 'x, y, z' 
 '-x, y+1/2, -z+1/2' 
 '-x, -y, -z' 
 'x, -y-1/2, z-1/2' 
 
_cell_length_a     9.5211 
_cell_length_b    10.8162 
_cell_length_c    12.2647 
_cell_angle_alpha  90.000 
_cell_angle_beta  105.367 
_cell_angle_gamma  90.000 
 
_shelx_F_squared_multiplier     1.000 
 
loop_ 
 _refln_index_h 
 _refln_index_k 
 _refln_index_l 
 _refln_F_squared_calc 
 _refln_F_squared_meas 
 _refln_F_squared_sigma 
 _refln_observed_status 
   1   0   0    18269.74    18956.47    489.09 o 
   2   0   0      217.21      209.74      7.30 o 
   3   0   0     5810.10     5730.27    106.45 o 
   4   0   0      314.98      281.99      9.36 o 
   5   0   0      270.77      212.31      9.65 o 
   6   0   0      800.25      831.94     22.17 o 
   7   0   0      716.42      729.06     26.01 o 
   8   0   0      186.92      181.47     10.40 o 
   9   0   0       51.35       30.05     10.62 o 
  10   0   0       57.97       67.85     12.87 o 
   1   1   0       42.58       45.77      2.17 o 
   2   1   0       51.29       55.43      2.82 o 
   3   1   0      426.45      426.93      8.08 o 
   4   1   0      178.76      207.22      4.98 o 
   5   1   0       23.52       18.18      2.27 o 
   6   1   0        0.00       -2.50      2.50 o 
   7   1   0       20.46       28.21      3.45 o 
   8   1   0        4.38       10.14      3.54 o 
   9   1   0        0.69        1.75      3.68 o 
  10   1   0        9.30        1.06     12.35 o 
  11   1   0       11.64        9.30     10.87 o 
   1   2   0     1270.35     1331.15     21.55 o 
   2   2   0     1943.18     1905.41     37.64 o 
   3   2   0       33.86       33.60      2.22 o 
   4   2   0     1003.23      953.88     14.37 o 
   5   2   0      599.04      591.15     12.38 o 
   6   2   0       99.66      105.53     10.04 o 
   7   2   0      327.33      345.81      9.67 o 
   8   2   0        4.52        6.33      3.24 o 
   9   2   0      168.19      166.87      9.41 o 
  10   2   0       99.74      122.40     16.67 o 
  11   2   0        0.61       -6.13     10.12 o 
   1   3   0     1031.36     1083.51     18.58 o 
   2   3   0      201.38      200.93      4.73 o 
   3   3   0       81.61       77.57      3.15 o 
   4   3   0        6.50        4.71      2.26 o 
   5   3   0      178.43      179.45      5.83 o 
   6   3   0      664.23      669.86     13.51 o 
   7   3   0      353.49      358.20      9.78 o 
   8   3   0       24.02       21.18      5.23 o 
   9   3   0       85.72       71.07      9.41 o 
  10   3   0        0.05       -0.33      6.72 o 
  11   3   0        5.26       -0.42     11.15 o 
   0   4   0    11446.02    12132.90    311.50 o 
   1   4   0      903.90      904.30     14.18 o 
   2   4   0      805.61      771.91     12.69 o 
   3   4   0      489.47      419.81      8.37 o 
   4   4   0      459.38      453.18      9.98 o 
   5   4   0     1614.63     1592.70     25.05 o 
   6   4   0      465.38      469.52     10.89 o 
   7   4   0      361.30      363.53     11.78 o 
   8   4   0      377.06      386.95     17.20 o 
   9   4   0       65.51       71.53     15.80 o 
  10   4   0       10.62        9.42     10.90 o 
  11   4   0       21.64       46.58     14.50 o 
   1   5   0       98.47      122.84      4.11 o 
   2   5   0      175.58      181.50      6.59 o 
   3   5   0       10.71       11.27      2.01 o 
   4   5   0      236.26      267.70      8.21 o 
   5   5   0       23.41       18.55      3.37 o 
   6   5   0      117.31      127.42      9.30 o 
   7   5   0      117.66      131.98     10.37 o 
   8   5   0        5.49       11.56      6.18 o 
   9   5   0        0.03       -5.70      5.70 o 
  10   5   0        0.24       -2.12      7.13 o 
  11   5   0        0.74       -6.37     10.84 o 
   0   6   0     1091.91     1089.31     30.34 o 
   1   6   0     1757.30     1839.65     27.45 o 
   2   6   0     1866.23     1880.00     28.13 o 
   3   6   0      869.15      826.66     13.35 o 
   4   6   0      898.14      896.79     19.21 o 
   5   6   0      243.88      220.29     11.47 o 
   6   6   0        1.42       -1.55      4.63 o 
   7   6   0      243.47      232.26     13.57 o 
   8   6   0      218.86      229.79     28.68 o 
   9   6   0       73.84       66.29     15.93 o 
  10   6   0       34.54       32.72      9.20 o 
   1   7   0       50.46       68.63      3.80 o 
   2   7   0        0.71        4.00      3.98 o 
   3   7   0       87.30       85.94      5.39 o 
   4   7   0       16.12       23.46      5.23 o 
   5   7   0      329.67      315.81     14.54 o 
   6   7   0      533.97      517.11     19.99 o 
   7   7   0       20.97       30.69      8.67 o 
   8   7   0        4.67       -1.75      5.96 o 
   9   7   0        4.54       -3.19      6.89 o 
  10   7   0        5.98       -5.77     11.45 o 
   0   8   0      536.20      519.28     13.14 o 
   1   8   0      379.43      394.88      9.51 o 
   2   8   0      570.35      533.43     17.62 o 
   3   8   0      228.81      214.82     17.11 o 
   4   8   0       48.53       33.55      6.47 o 
   5   8   0      219.18      230.94     28.94 o 
   6   8   0      182.30      188.01     15.42 o 
   7   8   0       74.11       77.85     10.06 o 
   8   8   0      124.55      124.71     12.55 o 
   9   8   0      162.12      147.56     14.32 o 
   1   9   0        6.14        2.85      2.50 o 
   2   9   0       20.30       18.51      7.49 o 
   3   9   0       59.29       61.20      5.96 o 
   4   9   0        8.21        6.79      4.81 o 
   5   9   0       88.28       85.12     13.79 o 
   6   9   0        1.14       -0.41      5.15 o 
   7   9   0        8.06        6.41      6.28 o 
   8   9   0       11.74        1.55      5.72 o 
   9   9   0        5.58        4.32     12.54 o 
   0  10   0       14.72       27.34      5.38 o 
   1  10   0        2.93        3.41      4.16 o 
   2  10   0       40.82       57.19      7.53 o 
   3  10   0      484.60      477.60     15.24 o 
   4  10   0      391.14      396.68     17.78 o 
   5  10   0      216.33      224.89     14.29 o 
   6  10   0      115.51       95.50     11.15 o 
   7  10   0       74.42       69.18     10.64 o 
   8  10   0       46.25       65.28     16.95 o 
   1  11   0        9.93        4.62      3.81 o 
   2  11   0      209.12      202.04     20.56 o 
   3  11   0       46.07       54.47      8.38 o 
   4  11   0        0.00       -2.97      5.05 o 
   5  11   0        0.14       -4.48      5.45 o 
   6  11   0        7.42       11.56      7.03 o 
   7  11   0       17.77        1.99     11.42 o 
   0  12   0       96.74       85.94     12.81 o 
   1  12   0      179.87      200.13     18.73 o 
   2  12   0      119.95      117.46     10.63 o 
   3  12   0       24.97       49.52      9.56 o 
   4  12   0       35.57       32.45      8.56 o 
   5  12   0       65.45       66.08     10.90 o 
   6  12   0       84.85      123.73     20.36 o 
   1  13   0        2.77        9.64      9.49 o 
   2  13   0        1.50       -8.34      8.34 o 
   3  13   0        0.12       -3.41      8.79 o 
   4  13   0        0.88        7.02     10.36 o 
 -12   1   1        3.96        2.51     10.27 o 
 -11   1   1       37.29       20.12     10.87 o 
 -10   1   1       36.31       46.76      8.52 o 
  -9   1   1      284.87      271.80     17.47 o 
  -8   1   1      276.58      270.68     12.29 o 
  -7   1   1       93.76      105.27      5.56 o 
  -6   1   1      242.03      222.44      6.92 o 
  -5   1   1     1905.00     1932.03     29.01 o 
  -4   1   1     2831.48     2791.60     39.09 o 
  -3   1   1     1430.17     1436.20     20.98 o 
  -2   1   1    24601.77    25071.34    373.12 o 
  -1   1   1     9020.85     9640.60    174.24 o 
   0   1   1      885.87      939.17     18.13 o 
   1   1   1     2156.58     2254.62     42.08 o 
   2   1   1     1685.01     1673.41     20.98 o 
   3   1   1     3097.68     3141.62     34.99 o 
   4   1   1      264.55      271.12      5.27 o 
   5   1   1      668.44      621.75     10.78 o 
   6   1   1      600.68      581.08     31.92 o 
   7   1   1      640.05      638.40     14.08 o 
   8   1   1      301.28      316.82     10.07 o 
   9   1   1       25.06       34.42      5.07 o 
  10   1   1        4.16        3.96      6.23 o 
 -11   2   1        4.99        7.13     11.03 o 
 -10   2   1        6.24        2.32      5.08 o 
  -9   2   1       26.76       30.23      5.63 o 
  -8   2   1      121.12      118.76      6.48 o 
  -7   2   1      109.90      105.66      5.61 o 
  -6   2   1       47.31       53.21      3.92 o 
  -5   2   1       87.93       99.93      4.33 o 
  -4   2   1        1.08       -0.40      1.41 o 
  -3   2   1      116.16      113.84      4.57 o 
  -2   2   1      364.45      400.41     15.62 o 
  -1   2   1      267.80      273.05      5.99 o 
   0   2   1     5890.09     6235.99    113.44 o 
   1   2   1        9.38        9.70      1.24 o 
   2   2   1       21.53       22.22      1.56 o 
   3   2   1      342.15      358.05      6.59 o 
   4   2   1      818.05      873.23     13.30 o 
   5   2   1      540.01      597.11     10.64 o 
   6   2   1      171.84      182.83      5.90 o 
   7   2   1       11.53       12.14      2.99 o 
   8   2   1      123.37      114.80      5.76 o 
   9   2   1        2.08        1.29      5.94 o 
  10   2   1        0.97        9.61     10.21 o 
  11   2   1        8.16       -0.15     11.66 o 
 -11   3   1       51.26       50.28     10.17 o 
 -10   3   1       74.33       81.90     19.35 o 
  -9   3   1      122.92      133.50      8.67 o 
  -8   3   1       18.01       22.66      5.02 o 
  -7   3   1      144.11      130.79      7.63 o 
  -6   3   1      422.95      412.07     11.24 o 
  -5   3   1      178.61      158.46      5.34 o 
  -4   3   1      845.71      701.24     24.91 o 
  -3   3   1      832.18      849.15     20.46 o 
  -2   3   1     3189.11     3119.86     49.22 o 
  -1   3   1     1530.98     1595.24     26.19 o 
   0   3   1     1037.48     1087.64     15.90 o 
   1   3   1      842.44      839.68     22.75 o 
   2   3   1     1156.83     1235.63     21.76 o 
   3   3   1      582.07      571.28      8.59 o 
   4   3   1        2.91        7.24      1.69 o 
   5   3   1      365.52      354.88      7.83 o 
   6   3   1        8.34        6.70      3.79 o 
   7   3   1       69.71       71.35      6.54 o 
   8   3   1      280.84      309.45     16.22 o 
   9   3   1       60.20       47.91     19.15 o 
  10   3   1      104.30       92.53     15.65 o 
  11   3   1       93.91       76.58     17.07 o 
 -11   4   1        2.97       -0.72      9.02 o 
 -10   4   1        0.00        2.91      6.92 o 
  -9   4   1       14.12        5.87     10.18 o 
  -8   4   1      143.53      181.07     12.00 o 
  -7   4   1       70.33       70.11     14.95 o 
  -6   4   1      107.52       96.63     12.14 o 
  -5   4   1       51.88       48.63      3.90 o 
  -4   4   1       88.27       91.45      4.56 o 
  -3   4   1      150.11      163.82      8.97 o 
  -2   4   1      720.08      632.32     43.14 o 
  -1   4   1     1785.32     1945.00     32.09 o 
   0   4   1      481.65      505.94      8.98 o 
   1   4   1      344.69      357.95      7.98 o 
   2   4   1      254.55      263.79      5.96 o 
   3   4   1     1360.06     1490.99     22.61 o 
   4   4   1      140.16      137.84      4.93 o 
   5   4   1        0.20       -1.84      2.28 o 
   6   4   1       27.28       27.29      4.20 o 
   7   4   1      213.06      212.41     11.93 o 
   8   4   1       10.12       10.17      5.92 o 
   9   4   1        1.40        2.16      6.07 o 
  10   4   1        0.05        3.18     10.51 o 
  11   4   1        0.00       18.40     12.23 o 
 -11   5   1       24.40       34.44     14.98 o 
 -10   5   1       65.58       75.73     11.31 o 
  -9   5   1       56.67       86.39     12.42 o 
  -8   5   1      131.93      151.64     11.54 o 
  -7   5   1      648.34      602.00     16.35 o 
  -6   5   1      295.86      302.52     10.43 o 
  -5   5   1      519.90      515.53     13.39 o 
  -4   5   1     1658.20     1580.99     29.05 o 
  -3   5   1      573.74      518.88     19.06 o 
  -2   5   1     4457.90     4502.92     60.96 o 
  -1   5   1     6831.14     7576.38     99.75 o 
   0   5   1     3327.28     3305.73     45.50 o 
   1   5   1      664.76      614.34     12.53 o 
   2   5   1      532.58      471.34     10.60 o 
   3   5   1     2712.26     2783.20     39.67 o 
   4   5   1      508.24      520.21     10.67 o 
   5   5   1      348.13      358.71     11.09 o 
   6   5   1      649.91      630.57     29.95 o 
   7   5   1      172.41      166.06     11.22 o 
   8   5   1       45.29       51.61      8.52 o 
   9   5   1       67.25       66.86     10.13 o 
  10   5   1       10.80        4.58      8.02 o 
 -11   6   1        0.00       -7.43     10.84 o 
 -10   6   1       27.67       24.32      8.51 o 
  -9   6   1       67.24       56.96      9.97 o 
  -8   6   1       10.86        8.35      5.96 o 
  -7   6   1        1.01        6.29      4.88 o 
  -6   6   1       17.50       13.25      3.89 o 
  -5   6   1      413.89      394.78     11.91 o 
  -4   6   1       87.73       71.82      6.01 o 
  -3   6   1       47.36       51.17      4.19 o 
  -2   6   1       38.34       44.98      3.34 o 
  -1   6   1       35.84       57.78      3.25 o 
   0   6   1       60.23       64.22      3.39 o 
   1   6   1      585.81      614.97     10.36 o 
   2   6   1        5.12        6.18      2.03 o 
   3   6   1        0.84       -2.58      2.58 o 
   4   6   1      201.41      208.07      8.17 o 
   5   6   1       30.75       28.77      5.96 o 
   6   6   1      366.00      383.58     21.05 o 
   7   6   1      102.48       95.78      9.91 o 
   8   6   1        4.28        1.20      5.82 o 
   9   6   1       14.84       13.15      7.24 o 
  10   6   1        8.24        1.32      7.03 o 
 -10   7   1       30.68        8.88     12.51 o 
  -9   7   1       93.28      106.93     12.16 o 
  -8   7   1       21.43       28.76      8.08 o 
  -7   7   1       65.28       63.01      8.88 o 
  -6   7   1      358.39      361.15     16.14 o 
  -5   7   1      125.22      122.61      7.09 o 
  -4   7   1       85.54       76.24      5.63 o 
  -3   7   1      282.13      300.11      9.65 o 
  -2   7   1      415.55      386.72     13.62 o 
  -1   7   1      440.04      431.18      9.48 o 
   0   7   1      488.12      467.46     10.09 o 
   1   7   1      254.29      204.29      5.57 o 
   2   7   1      473.51      446.28      9.88 o 
   3   7   1      466.25      462.44     12.69 o 
   4   7   1      575.49      586.76     19.83 o 
   5   7   1     1481.72     1527.73     39.16 o 
   6   7   1      606.75      674.08     23.59 o 
   7   7   1      240.31      242.45     14.54 o 
   8   7   1      131.99      132.66     12.18 o 
   9   7   1       11.23        5.65      7.18 o 
  10   7   1       26.58       22.87     13.65 o 
 -10   8   1        2.75       -4.14     11.42 o 
  -9   8   1       13.52        9.94      7.64 o 
  -8   8   1       75.71       73.42     10.46 o 
  -7   8   1      311.48      285.45     15.80 o 
  -6   8   1        0.52       -1.85      4.42 o 
  -5   8   1       48.80       40.81      6.98 o 
  -4   8   1        3.46       -0.35      3.89 o 
  -3   8   1        2.38        3.65      2.90 o 
  -2   8   1        5.65        2.27      3.25 o 
  -1   8   1        0.68       -1.87      1.87 o 
   0   8   1       29.70       34.82      3.36 o 
   1   8   1        5.43        2.81      1.91 o 
   2   8   1       70.43       73.97      4.53 o 
   3   8   1      230.00      223.31     19.23 o 
   4   8   1      179.34      194.15     11.85 o 
   5   8   1      119.26      112.67     10.21 o 
   6   8   1      168.00      150.85     11.85 o 
   7   8   1        9.12        0.42      5.86 o 
   8   8   1        0.49       -0.08      6.07 o 
   9   8   1        6.76       11.60     11.27 o 
  -9   9   1       18.41       42.41     14.71 o 
  -8   9   1      101.32       97.51     11.85 o 
  -7   9   1      330.47      318.92     17.33 o 
  -6   9   1      253.50      266.00     24.89 o 
  -5   9   1      190.38      198.04     12.63 o 
  -4   9   1       90.49       81.33      8.46 o 
  -3   9   1       69.30       66.69      9.86 o 
  -2   9   1      293.95      302.14     13.29 o 
  -1   9   1      154.10      171.34      6.88 o 
   0   9   1      366.93      348.04      8.49 o 
   1   9   1      378.56      349.50      9.66 o 
   2   9   1       14.45        9.65      7.34 o 
   3   9   1      437.90      444.64     17.80 o 
   4   9   1      577.74      570.45     21.00 o 
   5   9   1       16.25       13.58      6.01 o 
   6   9   1       25.21       36.33     16.12 o 
   7   9   1      102.95      116.58     13.59 o 
   8   9   1       14.10       22.52      8.11 o 
  -8  10   1        0.04       -9.30      9.30 o 
  -7  10   1        2.73        1.76      6.29 o 
  -6  10   1        8.97        4.93      5.69 o 
  -5  10   1        4.70        6.74      6.19 o 
  -4  10   1      120.55      122.50     10.66 o 
  -3  10   1        0.75       -1.74      4.72 o 
  -2  10   1       53.66       50.50      5.64 o 
  -1  10   1        3.98        3.01      2.61 o 
   0  10   1       15.27       10.33      5.03 o 
   1  10   1        2.73        7.53      4.41 o 
   2  10   1       15.09       13.55      5.26 o 
   3  10   1       38.88       36.13      7.22 o 
   4  10   1       13.67       10.69      7.10 o 
   5  10   1       49.10       39.17      8.10 o 
   6  10   1       35.70       22.27      8.70 o 
   7  10   1        3.51       14.27      6.67 o 
   8  10   1        0.99        4.95     11.21 o 
  -7  11   1        0.46        4.00      6.20 o 
  -6  11   1       33.78       25.55      8.19 o 
  -5  11   1       89.16       86.32     22.08 o 
  -4  11   1       59.36       48.98     13.80 o 
  -3  11   1       77.81       98.47      9.94 o 
  -2  11   1       59.23       63.93      6.87 o 
  -1  11   1       38.73       37.50      6.71 o 
   0  11   1      115.20      130.51      8.16 o 
   1  11   1      309.48      282.68     34.35 o 
   2  11   1      309.50      303.55     15.30 o 
   3  11   1      130.55      134.57     11.26 o 
   4  11   1      109.15      114.96     11.22 o 
   5  11   1      121.26      129.56     14.47 o 
   6  11   1       59.57       68.70     10.30 o 
   7  11   1       49.54       67.36     17.94 o 
  -6  12   1        0.00       -5.74      6.15 o 
  -5  12   1        9.56        3.20      7.17 o 
  -4  12   1        0.91       -2.18      6.07 o 
  -3  12   1       28.95       18.31      6.05 o 
  -2  12   1        3.57       -7.16      7.43 o 
  -1  12   1       21.57       15.75      6.10 o 
   0  12   1        7.31        9.30      7.70 o 
   1  12   1       21.16       35.79      7.59 o 
   2  12   1        0.18       -2.60      5.52 o 
   3  12   1        1.83        4.15      4.75 o 
   4  12   1        3.44       11.28      6.64 o 
   5  12   1       18.72       26.31      7.61 o 
   6  12   1        1.93        3.14      9.88 o 
  -4  13   1       71.96       65.67     15.89 o 
  -3  13   1      100.34       91.68     15.98 o 
  -2  13   1       60.86       76.85     14.80 o 
   0  13   1       78.74       78.66     14.20 o 
   1  13   1       91.07      115.00     16.55 o 
   2  13   1      127.28      136.88     12.67 o 
   3  13   1      118.86      106.03     12.15 o 
   4  13   1       75.71       89.19     30.69 o 
 -12   0   2       25.72       10.90      9.52 o 
 -11   0   2       48.53       62.23     13.96 o 
 -10   0   2       17.61        3.99      7.85 o 
  -9   0   2       89.43       70.72     11.90 o 
  -8   0   2      201.51      204.54     16.70 o 
  -7   0   2      441.58      439.28     22.44 o 
  -6   0   2      693.93      602.88     25.37 o 
  -5   0   2        8.65        2.44      2.86 o 
  -4   0   2     8616.13     8937.17    233.47 o 
  -3   0   2    29827.88    30206.01    767.61 o 
  -2   0   2     8368.29     8900.20    229.22 o 
  -1   0   2     8605.42     8642.98    221.42 o 
   0   0   2     1174.17     1168.40     31.75 o 
   1   0   2      934.45      940.07     19.33 o 
   2   0   2      317.90      296.72      8.47 o 
   3   0   2      876.07      820.31     52.06 o 
   4   0   2      515.03      536.81     25.98 o 
   5   0   2      620.15      595.94     19.19 o 
   6   0   2      308.61      306.64     12.73 o 
   7   0   2      256.59      250.20     12.30 o 
   8   0   2      295.10      265.66     13.27 o 
   9   0   2        5.30       -0.91      7.94 o 
  10   0   2       59.78       63.32     13.74 o 
  11   0   2       96.90      122.31     18.61 o 
 -12   1   2        0.15       -3.26      8.73 o 
 -11   1   2       14.15        1.61      6.28 o 
 -10   1   2        3.05        3.46      5.59 o 
  -9   1   2       95.02       74.80      8.82 o 
  -8   1   2       89.08       84.31      6.77 o 
  -7   1   2        3.13        4.97      3.40 o 
  -6   1   2        0.81       -0.14      2.55 o 
  -5   1   2      652.38      703.93     15.60 o 
  -4   1   2      119.82      130.22      6.31 o 
  -3   1   2      827.26      818.92     19.03 o 
  -2   1   2    23640.50    24546.61    365.41 o 
  -1   1   2     1180.86     1229.43     19.97 o 
   0   1   2     4668.95     4763.34     71.40 o 
   1   1   2      188.66      186.12      4.00 o 
   2   1   2      386.38      387.92      7.20 o 
   3   1   2       79.72       90.67      3.49 o 
   4   1   2      275.33      292.71      9.86 o 
   5   1   2       98.59      123.58      3.97 o 
   6   1   2      105.73      101.28      6.17 o 
   7   1   2       15.93       19.43      3.19 o 
   8   1   2        7.63        7.27      5.28 o 
   9   1   2       12.46       12.82      4.95 o 
  10   1   2       34.87       30.90     11.16 o 
 -11   2   2       43.09       51.61      9.45 o 
 -10   2   2       73.23       75.99      7.90 o 
  -9   2   2        3.58        0.40      4.26 o 
  -8   2   2       67.87       65.85      6.45 o 
  -7   2   2      288.74      271.84     21.69 o 
  -6   2   2      822.56      769.93     17.58 o 
  -5   2   2      934.04      884.47     18.46 o 
  -4   2   2     1453.98     1386.70     25.12 o 
  -3   2   2     1948.50     1913.88     32.08 o 
  -2   2   2     7146.88     7444.81    112.52 o 
  -1   2   2      567.80      584.65      9.55 o 
   0   2   2     1232.03     1286.59     20.86 o 
   1   2   2     3927.11     4025.54     61.93 o 
   2   2   2        7.29       10.11      1.26 o 
   3   2   2     1192.48     1285.75     17.60 o 
   4   2   2     2508.68     2657.44     34.06 o 
   5   2   2     1169.58     1229.66     18.35 o 
   6   2   2      616.50      617.51     11.72 o 
   7   2   2        5.87       14.31      3.51 o 
   8   2   2      104.54      108.51     11.72 o 
   9   2   2      221.53      226.41     11.47 o 
  10   2   2      157.75      167.05     18.94 o 
 -11   3   2        0.04       -3.56      7.35 o 
 -10   3   2       15.95       12.90      8.64 o 
  -9   3   2       33.86       37.41      6.04 o 
  -8   3   2       40.33       35.41      5.41 o 
  -7   3   2       30.21       30.03      4.81 o 
  -6   3   2        0.07        3.53      2.32 o 
  -5   3   2        6.69        4.18      1.95 o 
  -4   3   2        5.41        3.75      2.22 o 
  -3   3   2       95.11      109.75      4.85 o 
  -2   3   2     1924.99     1914.15     31.64 o 
  -1   3   2     3313.63     3633.07     48.92 o 
   0   3   2      473.81      470.71      7.18 o 
   1   3   2       75.08       78.65      2.61 o 
   2   3   2       41.66       37.17      2.05 o 
   3   3   2     1160.06     1334.04     18.37 o 
   4   3   2       70.33       68.69      3.23 o 
   5   3   2      130.10      141.67      5.00 o 
   6   3   2       93.39       93.26      5.46 o 
   7   3   2       40.51       34.59      4.41 o 
   8   3   2      207.01      202.84      8.95 o 
   9   3   2        8.99       14.29     10.18 o 
  10   3   2        1.13       -2.60     10.00 o 
  11   3   2        8.54        9.09     11.36 o 
 -11   4   2       33.04       48.10     10.39 o 
 -10   4   2       52.91       59.69     10.31 o 
  -9   4   2      503.39      538.01     20.96 o 
  -8   4   2      683.29      672.05     18.35 o 
  -7   4   2      449.33      409.04     12.88 o 
  -6   4   2      921.33      863.63     19.56 o 
  -5   4   2      179.38      165.07      6.99 o 
  -4   4   2      997.76      860.51     17.85 o 
  -3   4   2     3243.72     3284.44     64.26 o 
  -2   4   2      357.37      329.01      9.44 o 
  -1   4   2      386.56      365.98      7.49 o 
   0   4   2      736.57      724.34     17.37 o 
   1   4   2      947.86     1015.78     15.39 o 
   2   4   2      283.17      252.08      6.45 o 
   3   4   2      582.42      538.84      9.25 o 
   4   4   2       22.22       15.25      2.04 o 
   5   4   2       40.38       37.50      3.79 o 
   6   4   2      542.33      521.96     12.91 o 
   7   4   2      279.85      263.55     10.75 o 
   8   4   2       77.46       69.94      8.87 o 
   9   4   2        1.67        5.26      6.47 o 
  10   4   2       22.99       19.33     12.42 o 
 -11   5   2        1.39       -3.88      7.52 o 
 -10   5   2        0.20       -2.47      6.66 o 
  -9   5   2       32.56       31.51     16.60 o 
  -8   5   2       37.08       40.08      6.47 o 
  -7   5   2        5.45        7.68      4.01 o 
  -6   5   2      182.77      179.44     11.47 o 
  -5   5   2      103.70      113.96      6.35 o 
  -4   5   2       49.60       60.91      4.59 o 
  -3   5   2      128.18      140.81      6.01 o 
  -2   5   2      120.11      132.61      5.46 o 
  -1   5   2      611.62      618.64     11.40 o 
   0   5   2      538.43      576.10     10.51 o 
   1   5   2        5.89        6.48      2.08 o 
   2   5   2        7.26        2.98      1.20 o 
   3   5   2      444.48      477.23      9.63 o 
   4   5   2      363.40      390.18     11.28 o 
   5   5   2      154.00      150.28      7.53 o 
   6   5   2       15.69       15.21      4.36 o 
   7   5   2        1.18        1.24      5.01 o 
   8   5   2        0.39       -4.70      4.92 o 
   9   5   2        4.59        4.57      6.51 o 
  10   5   2        0.18       -6.89      8.88 o 
 -11   6   2       41.87       26.37     13.41 o 
 -10   6   2       30.10        9.96      9.30 o 
  -9   6   2        0.80       -3.16      6.05 o 
  -8   6   2       25.96       24.65      7.21 o 
  -7   6   2        1.20        2.39      3.86 o 
  -6   6   2      246.84      218.22     15.57 o 
  -5   6   2      478.09      433.03     33.53 o 
  -4   6   2     1479.66     1497.18     28.61 o 
  -3   6   2     1972.26     2043.08     36.19 o 
  -2   6   2     1316.82     1308.82     23.29 o 
  -1   6   2      399.57      301.32      6.59 o 
   0   6   2      761.99      727.35     13.10 o 
   1   6   2     2706.53     2619.72     37.24 o 
   2   6   2      816.62      857.02     13.33 o 
   3   6   2     1481.81     1514.64     28.91 o 
   4   6   2     1824.98     1818.93     34.21 o 
   5   6   2      662.25      650.58     16.85 o 
   6   6   2      458.24      445.38     18.37 o 
   7   6   2      137.69      124.68     20.22 o 
   8   6   2       35.85       27.05      9.80 o 
   9   6   2       32.72       47.29     11.25 o 
  10   6   2       52.33       29.66     14.35 o 
 -10   7   2        2.85        9.25     14.38 o 
  -9   7   2       77.66       60.77     10.37 o 
  -8   7   2        0.31       -5.21      5.21 o 
  -7   7   2        7.41       -0.31      5.06 o 
  -6   7   2       57.80       59.39      6.01 o 
  -5   7   2        2.30       -1.44      2.15 o 
  -4   7   2       10.45        8.10      3.19 o 
  -3   7   2       20.63       20.59      3.57 o 
  -2   7   2        9.51        8.74      2.75 o 
  -1   7   2        9.35        9.58      2.24 o 
   0   7   2        0.24        2.81      1.87 o 
   1   7   2        5.81        6.40      2.53 o 
   2   7   2        0.82       -0.64      2.31 o 
   3   7   2      131.00      120.27      6.84 o 
   4   7   2      175.89      201.59     14.67 o 
   5   7   2      123.72      112.02     12.55 o 
   6   7   2       31.57       23.57      6.93 o 
   7   7   2        6.35        8.27      6.20 o 
   8   7   2        2.23       -5.57      5.57 o 
   9   7   2        4.34        3.34      9.35 o 
 -10   8   2       42.68       43.89     15.92 o 
  -9   8   2       61.73       59.34      9.93 o 
  -8   8   2      113.52      101.58     11.58 o 
  -7   8   2       52.05       52.31      8.82 o 
  -6   8   2       35.76       36.10      7.26 o 
  -5   8   2      146.66      159.30     11.75 o 
  -4   8   2      290.00      273.36     30.18 o 
  -3   8   2      229.93      262.29      9.74 o 
  -2   8   2      393.10      360.90     12.02 o 
  -1   8   2      678.56      667.27     15.53 o 
   0   8   2      539.38      532.37     11.60 o 
   1   8   2      813.26      802.27     15.82 o 
   2   8   2      904.14      875.37     20.00 o 
   3   8   2      198.18      199.13     11.59 o 
   4   8   2        2.29        3.57      4.60 o 
   5   8   2      187.81      207.47     13.00 o 
   6   8   2      351.10      339.10     17.22 o 
   7   8   2       61.87       63.13     11.93 o 
   8   8   2       87.68       90.82     14.82 o 
   9   8   2       30.39       17.46     11.99 o 
  -9   9   2        0.05        3.53     11.42 o 
  -8   9   2        2.83        3.05      6.85 o 
  -7   9   2        1.94        1.34      5.73 o 
  -6   9   2       13.89        5.80     12.84 o 
  -5   9   2       12.42        7.52      5.46 o 
  -4   9   2       31.58       12.66      6.37 o 
  -3   9   2       25.90       22.64      6.66 o 
  -2   9   2       13.77        8.54      3.01 o 
  -1   9   2        0.46        1.14      2.17 o 
   0   9   2       28.41       20.09      4.21 o 
   1   9   2      158.50      157.32      7.98 o 
   2   9   2      508.38      514.87     18.76 o 
   3   9   2       29.30       27.34      6.24 o 
   4   9   2        0.93       -2.33      4.42 o 
   5   9   2      134.27      138.86     11.48 o 
   6   9   2       59.10       43.48      8.53 o 
   7   9   2       14.96       14.06      7.23 o 
   8   9   2        1.23       -0.48     10.33 o 
  -8  10   2      100.41       98.23     12.33 o 
  -7  10   2      128.40      133.77     18.15 o 
  -6  10   2       64.18       83.72     16.69 o 
  -5  10   2      121.99      146.34     13.06 o 
  -4  10   2      232.08      237.41     13.79 o 
  -3  10   2        1.68        6.21      4.93 o 
  -2  10   2        5.22        6.82      3.37 o 
  -1  10   2      250.86      255.00     10.27 o 
   0  10   2       83.00       76.79      5.77 o 
   1  10   2      195.85      195.56     11.72 o 
   2  10   2      556.78      552.77     20.45 o 
   3  10   2      249.53      244.78     30.48 o 
   4  10   2      179.10      186.84     13.19 o 
   5  10   2      139.61      134.02     24.53 o 
   6  10   2       47.46       37.41     12.32 o 
   7  10   2       20.56       14.25      7.20 o 
  -7  11   2        0.26        7.14      6.63 o 
  -6  11   2        0.01       -5.57      5.57 o 
  -5  11   2        3.31       10.11      6.34 o 
  -4  11   2        9.26        2.11      5.86 o 
  -3  11   2      199.43      213.60     15.87 o 
  -2  11   2        6.98        2.58      5.55 o 
  -1  11   2        0.37        0.05      3.27 o 
   0  11   2       10.46       -0.97      4.56 o 
   1  11   2       90.95       75.64      8.60 o 
   2  11   2        8.53       -3.39      5.10 o 
   3  11   2        0.27        2.63      5.65 o 
   4  11   2        1.06       -0.20      4.65 o 
   5  11   2       11.59       13.56      7.08 o 
   6  11   2        2.76        4.62      6.21 o 
  -6  12   2       23.79       31.94      9.82 o 
  -5  12   2       19.08       18.99      7.70 o 
  -4  12   2        1.61       -1.44      6.89 o 
  -3  12   2       60.88       50.04      9.24 o 
  -2  12   2      218.11      182.76     18.46 o 
  -1  12   2      136.21      119.65     14.71 o 
   0  12   2      229.43      202.24     13.12 o 
   1  12   2      255.74      236.76     27.44 o 
   2  12   2      150.67      191.79     22.79 o 
   3  12   2      161.11      186.44     25.53 o 
   4  12   2      168.47      165.54     13.90 o 
   5  12   2      165.44      163.12     20.96 o 
  -4  13   2        1.05       -2.09      9.09 o 
  -3  13   2        7.26        4.38     10.03 o 
  -1  13   2        1.02       -5.86      7.73 o 
   0  13   2       33.31       41.26     11.63 o 
   1  13   2        2.55       -5.68      5.68 o 
   2  13   2       29.35       29.34      8.37 o 
   3  13   2        8.59        4.53      6.63 o 
 -12   1   3       20.58       24.43      7.76 o 
 -11   1   3       34.73       32.82      8.77 o 
 -10   1   3       43.69       42.61      8.33 o 
  -9   1   3       33.56       41.69      7.77 o 
  -8   1   3      289.09      301.14     14.09 o 
  -7   1   3      417.70      412.33     13.37 o 
  -6   1   3     1098.94     1094.44     22.75 o 
  -5   1   3     3529.37     3451.12     56.88 o 
  -4   1   3     4043.72     4200.21     66.86 o 
  -3   1   3      261.19      226.04      6.87 o 
  -2   1   3     4438.36     4610.27     70.49 o 
  -1   1   3     2355.68     2264.18     35.63 o 
   0   1   3     3067.28     3092.20     41.18 o 
   1   1   3      286.87      266.67      5.33 o 
   2   1   3     2119.65     2063.86     29.02 o 
   3   1   3     2263.40     2477.51     31.36 o 
   4   1   3     1030.40     1032.32     13.85 o 
   5   1   3      534.93      508.28      9.80 o 
   6   1   3     1300.00     1271.17     19.66 o 
   7   1   3      105.19      130.66      9.00 o 
   8   1   3       27.93       29.61      5.68 o 
   9   1   3      207.75      240.02     15.04 o 
  10   1   3       65.28       63.58     10.32 o 
  11   1   3       21.67       17.57      9.38 o 
 -11   2   3       35.55       26.01      8.16 o 
 -10   2   3       37.64       34.81      8.71 o 
  -9   2   3        0.74       -3.83      3.83 o 
  -8   2   3        1.53        2.69      5.14 o 
  -7   2   3       33.94       36.01      5.11 o 
  -6   2   3        1.87        2.64      3.14 o 
  -5   2   3       18.61       29.68      3.74 o 
  -4   2   3      319.89      373.70      9.97 o 
  -3   2   3      269.17      280.28      7.79 o 
  -2   2   3      115.21      121.53      4.01 o 
  -1   2   3     2365.16     2483.73     34.13 o 
   0   2   3      292.48      288.97      6.40 o 
   1   2   3      156.29      176.14      6.59 o 
   2   2   3       60.23       61.05      3.42 o 
   3   2   3      412.66      435.15      7.82 o 
   4   2   3      180.56      200.84      5.29 o 
   5   2   3      117.35      126.50      5.48 o 
   6   2   3       14.95       18.57      4.69 o 
   7   2   3       92.63       83.42      5.57 o 
   8   2   3       60.60       51.95      6.74 o 
   9   2   3       79.24       68.70      7.79 o 
  10   2   3        4.38       -0.50      9.89 o 
 -11   3   3       35.06       32.59      7.07 o 
 -10   3   3      140.71      145.94     12.55 o 
  -9   3   3       81.57       91.47     11.29 o 
  -8   3   3      100.15       99.19      7.48 o 
  -7   3   3      355.36      330.59     11.51 o 
  -6   3   3      785.49      740.12     17.50 o 
  -5   3   3     1247.35     1134.18     24.78 o 
  -4   3   3     2134.08     2097.17     36.30 o 
  -3   3   3     2756.33     2797.31     45.76 o 
  -2   3   3     1342.05     1334.03     23.42 o 
  -1   3   3     2420.41     2350.78     32.85 o 
   0   3   3      250.53      224.33      4.36 o 
   1   3   3     2690.06     2812.08     45.25 o 
   2   3   3      229.04      212.19      9.23 o 
   3   3   3      329.75      471.38      8.30 o 
   4   3   3     1033.66     1019.79     14.29 o 
   5   3   3      295.23      293.50      8.72 o 
   6   3   3       91.43       95.73      5.79 o 
   7   3   3      250.57      249.45     10.54 o 
   8   3   3      296.92      303.50     12.77 o 
   9   3   3      206.77      230.64     12.14 o 
  10   3   3       32.88       32.99     13.56 o 
 -11   4   3        0.05       -6.59      6.59 o 
 -10   4   3        0.86       -1.29      4.81 o 
  -9   4   3       51.37       41.70      6.58 o 
  -8   4   3        9.61        8.96      4.61 o 
  -7   4   3       24.59       20.85      4.72 o 
  -6   4   3       26.15       19.45      3.99 o 
  -5   4   3      303.79      296.82      9.76 o 
  -4   4   3      636.42      621.98     14.43 o 
  -3   4   3     2138.00     2262.22     38.31 o 
  -2   4   3     1001.10      982.73     18.60 o 
  -1   4   3       78.24       80.69      3.36 o 
   0   4   3      247.20      247.42      4.94 o 
   1   4   3      509.51      591.24     10.15 o 
   2   4   3      555.91      546.01     12.72 o 
   3   4   3      394.20      395.13      9.39 o 
   4   4   3      317.99      368.05      9.55 o 
   5   4   3       67.26       69.17      4.84 o 
   6   4   3       65.64       73.19      5.54 o 
   7   4   3        0.26        2.96      3.42 o 
   8   4   3       28.14       34.20      5.41 o 
   9   4   3       42.87        5.35     10.30 o 
  10   4   3       12.14       -3.47     11.33 o 
 -11   5   3       38.98       34.41      9.51 o 
 -10   5   3        1.81       -6.15      6.15 o 
  -9   5   3       52.97       44.97      9.33 o 
  -8   5   3      487.97      462.68     15.13 o 
  -7   5   3       25.62       24.09      4.82 o 
  -6   5   3      134.41      121.10      7.17 o 
  -5   5   3     1713.53     1643.25     31.27 o 
  -4   5   3      800.40      772.94     17.18 o 
  -3   5   3      357.26      321.31      9.26 o 
  -2   5   3      336.64      333.54      7.99 o 
  -1   5   3     1403.27     1353.27     21.16 o 
   0   5   3      911.80      963.52     15.67 o 
   1   5   3      364.90      329.94      6.77 o 
   2   5   3      892.21      846.30     17.83 o 
   3   5   3      897.01      884.61     16.57 o 
   4   5   3      500.79      522.48     14.04 o 
   5   5   3      165.11      178.70      7.37 o 
   6   5   3      217.82      238.10      9.26 o 
   7   5   3       65.90       68.48     10.39 o 
   8   5   3       69.86       69.44     23.15 o 
   9   5   3       55.41       58.89     10.20 o 
  10   5   3       59.78       73.10     16.19 o 
 -11   6   3        0.26      -10.87     10.87 o 
 -10   6   3        0.54       -2.55      6.75 o 
  -9   6   3       42.03       22.11     14.68 o 
  -8   6   3        2.15        1.19      4.06 o 
  -7   6   3        2.04        0.48      3.72 o 
  -6   6   3      160.63      172.58      8.56 o 
  -5   6   3        1.01        3.73      3.23 o 
  -4   6   3        6.32       -0.14      2.71 o 
  -3   6   3       47.51       56.47      6.62 o 
  -2   6   3       48.88       55.41      3.70 o 
  -1   6   3       33.43       41.14      3.18 o 
   0   6   3       63.85       69.43      3.49 o 
   1   6   3       32.87       39.09      3.36 o 
   2   6   3       20.76       23.12      4.36 o 
   3   6   3      155.21      161.99      7.66 o 
   4   6   3      139.85      143.15      7.63 o 
   5   6   3       44.23       32.20      5.15 o 
   6   6   3       11.93       17.58      7.49 o 
   7   6   3        7.07       14.30      6.58 o 
   8   6   3        1.35       -1.60      6.02 o 
   9   6   3       18.76        6.66      7.97 o 
 -10   7   3        9.83       12.28      7.60 o 
  -9   7   3       34.60       28.78     11.46 o 
  -8   7   3       46.55       42.73     13.58 o 
  -7   7   3      223.59      208.28     10.25 o 
  -6   7   3      238.60      242.69     13.90 o 
  -5   7   3       77.12       80.82      8.52 o 
  -4   7   3      328.99      325.57     10.77 o 
  -3   7   3      758.51      728.85     16.97 o 
  -2   7   3      689.78      656.73     13.51 o 
  -1   7   3      549.55      486.14     12.05 o 
   0   7   3      311.15      302.75      7.74 o 
   1   7   3     2161.12     2122.18     37.34 o 
   2   7   3     2230.33     2154.15     39.20 o 
   3   7   3     1319.21     1329.10     27.35 o 
   4   7   3     2309.21     2238.99     41.71 o 
   5   7   3      432.77      418.85     40.80 o 
   6   7   3       12.85       24.10     11.43 o 
   7   7   3       89.69      108.55     11.37 o 
   8   7   3       86.88       87.68     11.12 o 
   9   7   3       62.06       67.23     11.54 o 
 -10   8   3       13.92       11.90     12.87 o 
  -9   8   3       12.75        5.70      6.81 o 
  -8   8   3       33.92       20.16      7.70 o 
  -7   8   3       15.35        9.92      6.19 o 
  -6   8   3        6.18        5.18      3.85 o 
  -5   8   3       19.92        9.63      3.88 o 
  -4   8   3        0.18        1.60      3.12 o 
  -3   8   3        0.02       -2.88      2.88 o 
  -2   8   3        1.49        3.60      2.64 o 
  -1   8   3       17.99       18.15      3.10 o 
   0   8   3        6.75        2.43      3.02 o 
   1   8   3        4.06        9.14      4.95 o 
   2   8   3      209.16      189.01     18.06 o 
   3   8   3      317.13      316.47     11.54 o 
   4   8   3      336.19      313.34     31.79 o 
   5   8   3       14.26        8.19      5.40 o 
   6   8   3        0.41        5.28      5.72 o 
   7   8   3        0.07       -1.00      6.05 o 
   8   8   3        4.44        4.37      6.99 o 
  -9   9   3      102.66       95.64     18.31 o 
  -8   9   3       90.93       93.20     11.64 o 
  -7   9   3       38.19       37.95      8.30 o 
  -6   9   3      101.69       89.92      9.89 o 
  -5   9   3       59.77       79.49      9.42 o 
  -4   9   3       72.70       82.62      6.66 o 
  -3   9   3      416.58      402.00     11.42 o 
  -2   9   3      219.31      230.68      8.30 o 
  -1   9   3      328.80      335.59     11.46 o 
   0   9   3      709.00      735.02     29.18 o 
   1   9   3       84.27       78.64      6.38 o 
   2   9   3       23.02       29.92      4.69 o 
   3   9   3       85.78       95.22      9.35 o 
   4   9   3       12.91        6.65      5.77 o 
   5   9   3       18.05       23.49      6.73 o 
   6   9   3       48.64       47.76      9.21 o 
   7   9   3        3.63        0.36      6.09 o 
   8   9   3       12.80       20.33     12.90 o 
  -8  10   3        0.13        0.52      6.56 o 
  -7  10   3       51.09       56.80     10.02 o 
  -6  10   3        2.29        0.56      5.85 o 
  -5  10   3        0.01        6.02      5.44 o 
  -4  10   3       12.11        4.86      4.20 o 
  -3  10   3        1.31        1.65      3.72 o 
  -2  10   3        0.09       -0.12      3.44 o 
  -1  10   3        0.18       -0.83      3.66 o 
   0  10   3       73.43       60.12      8.76 o 
   1  10   3        3.92        9.71      4.07 o 
   2  10   3       72.27       56.02      7.97 o 
   3  10   3        7.13        5.06      5.19 o 
   4  10   3        9.83        6.07      5.79 o 
   5  10   3        1.63       -0.86     11.22 o 
   6  10   3        0.05        6.16      6.34 o 
   7  10   3        1.62        5.68     10.97 o 
  -7  11   3       24.84       32.99      8.67 o 
  -6  11   3       22.85       23.37      8.28 o 
  -5  11   3       15.88       21.03      7.13 o 
  -4  11   3      128.94      137.63      9.76 o 
  -3  11   3      251.11      273.18     19.63 o 
  -2  11   3      340.39      368.39     13.85 o 
  -1  11   3      426.76      421.91     17.74 o 
   0  11   3      302.20      276.83     16.77 o 
   1  11   3      276.70      281.71     18.86 o 
   2  11   3      289.71      267.68     22.17 o 
   3  11   3      222.72      258.92     35.78 o 
   4  11   3      167.92      185.60     14.74 o 
   5  11   3       46.23       48.55      9.00 o 
   6  11   3       30.79       23.95     12.20 o 
  -6  12   3        0.05       -5.63      5.63 o 
  -5  12   3        0.35       -2.43      7.02 o 
  -4  12   3        6.63        5.28      7.33 o 
  -3  12   3       15.83       14.23      7.48 o 
  -2  12   3        8.14        1.60      8.85 o 
  -1  12   3        0.52       -0.09      4.63 o 
   0  12   3       23.51       33.05      7.87 o 
   1  12   3        8.52        3.75      7.01 o 
   2  12   3        1.69        3.00      5.65 o 
   3  12   3        2.09       10.19      6.43 o 
   4  12   3        0.00        0.09      4.40 o 
   5  12   3        0.00        2.63     10.03 o 
  -4  13   3       15.12       15.55      9.10 o 
  -3  13   3       10.54       26.85     13.41 o 
  -1  13   3       60.27       52.23     12.87 o 
   0  13   3      151.00      153.74     12.88 o 
   1  13   3      191.83      190.75     14.97 o 
   2  13   3       86.62       94.35     17.38 o 
   3  13   3       34.19       36.13     13.08 o 
 -12   0   4        6.40       -7.07      8.79 o 
 -11   0   4       27.20       14.29     10.27 o 
 -10   0   4        4.71       -7.91      7.91 o 
  -9   0   4      229.51      248.73     19.48 o 
  -8   0   4      188.36      226.35     18.22 o 
  -7   0   4      201.87      192.97     15.56 o 
  -6   0   4     1132.67     1074.36     39.15 o 
  -4   0   4     2153.03     2376.95     69.24 o 
  -3   0   4        3.75        8.76      2.24 o 
  -2   0   4     5048.92     4980.54    131.71 o 
  -1   0   4      240.16      240.98      7.59 o 
   0   0   4      685.51      668.85     15.46 o 
   1   0   4      506.58      469.75     21.51 o 
   2   0   4     1617.13     1624.71     33.87 o 
   3   0   4      709.18      702.68     19.59 o 
   4   0   4      926.03      928.98     21.89 o 
   5   0   4      233.83      229.53     10.22 o 
   6   0   4      338.29      308.26     17.91 o 
   7   0   4      967.48      922.84     39.78 o 
   8   0   4      612.22      662.30     34.20 o 
   9   0   4      489.85      560.80     32.93 o 
  10   0   4       35.52       29.54     12.11 o 
 -12   1   4        0.14        5.09      6.64 o 
 -11   1   4        4.43        7.10      8.47 o 
 -10   1   4       12.62       14.18      6.91 o 
  -9   1   4        4.46        0.12     12.82 o 
  -8   1   4        4.50        5.39      5.41 o 
  -7   1   4       35.93       28.82     10.66 o 
  -6   1   4      370.82      362.25     13.89 o 
  -5   1   4     2420.86     2512.00     52.51 o 
  -4   1   4       25.20       29.18      4.13 o 
  -3   1   4        2.32        2.40      1.49 o 
  -2   1   4      770.21      791.98     12.76 o 
  -1   1   4     1154.93     1123.77     43.31 o 
   0   1   4       27.74       23.80      1.91 o 
   1   1   4        6.60        7.68      1.45 o 
   2   1   4       13.00       14.63      1.85 o 
   3   1   4      179.69      205.59      4.38 o 
   4   1   4       41.85       41.52      3.78 o 
   5   1   4       55.97       67.49      4.01 o 
   6   1   4      243.50      230.61      9.73 o 
   7   1   4      378.86      396.41     13.62 o 
   8   1   4      194.84      205.96     13.50 o 
   9   1   4        0.00        2.77      9.59 o 
  10   1   4       39.44       31.31      9.31 o 
 -12   2   4       15.64        9.58      8.70 o 
 -11   2   4       42.31       33.27      8.59 o 
 -10   2   4      101.92      117.24     11.19 o 
  -9   2   4      192.37      185.11     12.32 o 
  -8   2   4      236.46      243.17     10.87 o 
  -7   2   4      540.78      498.42     14.63 o 
  -6   2   4     1409.87     1362.99     27.34 o 
  -5   2   4     2496.09     2444.89     42.56 o 
  -4   2   4     1280.18     1291.06     20.26 o 
  -3   2   4     2551.86     2468.95     41.02 o 
  -2   2   4      441.33      417.78      8.40 o 
  -1   2   4       18.67       24.19      2.01 o 
   0   2   4     1225.83     1199.89     20.52 o 
   1   2   4     2625.54     2775.58     38.16 o 
   2   2   4     4621.29     4902.74     65.59 o 
   3   2   4     1310.30     1320.02     18.54 o 
   4   2   4     1527.41     1488.25     23.59 o 
   5   2   4      326.20      310.77     14.58 o 
   6   2   4       19.79       22.68      3.96 o 
   7   2   4      519.41      528.25     22.02 o 
   8   2   4      202.14      199.53     10.85 o 
   9   2   4        9.17       14.51     12.48 o 
  10   2   4        7.44        3.19     10.30 o 
 -11   3   4       12.94        1.25      5.88 o 
 -10   3   4       30.25       31.64      7.71 o 
  -9   3   4       11.35        6.80      4.78 o 
  -8   3   4       23.84       27.09      5.29 o 
  -7   3   4        9.10       14.55      4.37 o 
  -6   3   4        2.90        4.94      3.44 o 
  -5   3   4      298.36      315.53     10.18 o 
  -4   3   4       12.10       19.68      4.23 o 
  -3   3   4       56.34       46.93      3.74 o 
  -2   3   4     2315.87     2492.39     35.55 o 
  -1   3   4       24.27       23.25      2.13 o 
   0   3   4       47.24       50.96      2.48 o 
   1   3   4      505.49      581.75     12.89 o 
   2   3   4     2280.05     2378.12     40.25 o 
   3   3   4      302.19      358.96      8.81 o 
   4   3   4        1.11        0.96      2.18 o 
   5   3   4       20.03       18.83      3.39 o 
   6   3   4        8.67        8.66      3.36 o 
   7   3   4      123.87      123.33      7.10 o 
   8   3   4       21.79       20.69      5.42 o 
   9   3   4        0.14        2.16      4.98 o 
  10   3   4        1.58        0.54      9.39 o 
 -11   4   4       46.01       52.92      8.01 o 
 -10   4   4      136.38      138.48      9.99 o 
  -9   4   4      126.69      117.71      8.90 o 
  -8   4   4      280.85      273.26     11.76 o 
  -7   4   4      624.41      609.52     16.89 o 
  -6   4   4      386.87      395.27     12.22 o 
  -5   4   4      311.04      304.22     10.14 o 
  -4   4   4        4.34        0.59      2.25 o 
  -3   4   4       11.06        4.24      4.74 o 
  -2   4   4      592.45      577.61     12.44 o 
  -1   4   4     1672.85     1704.29     22.41 o 
   0   4   4      788.71      770.26     11.41 o 
   1   4   4       88.58      139.65      5.84 o 
   2   4   4      648.55      591.46     14.03 o 
   3   4   4      598.71      552.21     11.97 o 
   4   4   4      262.84      258.07     10.42 o 
   5   4   4      396.07      414.56     11.23 o 
   6   4   4      302.69      309.11     10.14 o 
   7   4   4      116.80      120.67      7.32 o 
   8   4   4       37.39       32.11      6.41 o 
   9   4   4       56.96       75.81     10.98 o 
  10   4   4        0.96       -5.11     10.24 o 
 -11   5   4       70.91       57.80     10.58 o 
 -10   5   4       52.36       45.00      8.26 o 
  -9   5   4        1.54        1.88      4.85 o 
  -8   5   4       13.04        5.84      4.47 o 
  -7   5   4      230.29      218.91     10.79 o 
  -6   5   4      226.23      226.24      9.52 o 
  -5   5   4       16.18       17.63      3.90 o 
  -4   5   4      192.56      210.06      8.14 o 
  -3   5   4       71.32       55.15      3.86 o 
  -2   5   4        0.18        0.30      1.77 o 
  -1   5   4       45.32       44.41      3.55 o 
   0   5   4        7.48        6.43      1.52 o 
   1   5   4      220.74      221.93      6.92 o 
   2   5   4        1.54        1.58      2.33 o 
   3   5   4        7.46        6.05      2.53 o 
   4   5   4       16.63       19.35      3.45 o 
   5   5   4        9.93        6.73      3.02 o 
   6   5   4       33.71       35.24      4.80 o 
   7   5   4       32.00       23.62      4.91 o 
   8   5   4       11.93       18.84      5.94 o 
   9   5   4        0.36       -8.79      8.94 o 
 -11   6   4        0.23       -1.90     11.90 o 
 -10   6   4       10.19        2.69      7.88 o 
  -9   6   4        0.92       -1.90      4.38 o 
  -8   6   4        5.87       10.28      4.57 o 
  -7   6   4      247.95      256.77     10.86 o 
  -6   6   4      484.50      459.36     19.67 o 
  -5   6   4      736.51      739.93     18.18 o 
  -4   6   4      457.18      449.99     12.73 o 
  -3   6   4      329.99      287.77      8.35 o 
  -2   6   4      566.17      531.14     11.39 o 
  -1   6   4     1355.85     1332.72     21.64 o 
   0   6   4     1649.47     1628.58     24.96 o 
   1   6   4     1679.27     1658.33     38.04 o 
   2   6   4     2103.06     2102.41     46.43 o 
   3   6   4      550.09      514.70     12.26 o 
   4   6   4      287.20      288.28      9.46 o 
   5   6   4      310.77      296.33      9.00 o 
   6   6   4      144.25      157.65      9.20 o 
   7   6   4      125.32      138.15     16.64 o 
   8   6   4      115.01      111.31     11.78 o 
   9   6   4      128.80      133.31     19.36 o 
 -10   7   4       25.14       27.32      8.62 o 
  -9   7   4       12.07        7.82      7.88 o 
  -8   7   4       15.46       11.76      5.09 o 
  -7   7   4        0.67        2.50      5.90 o 
  -6   7   4        1.72       -2.22      3.43 o 
  -5   7   4       57.21       53.31      8.33 o 
  -4   7   4        3.71       -3.08      3.08 o 
  -3   7   4       62.45       57.01      4.47 o 
  -2   7   4        0.05        3.88      2.33 o 
  -1   7   4       82.09       93.55      4.71 o 
   0   7   4      153.24      147.62      6.97 o 
   1   7   4      390.58      373.22     14.37 o 
   2   7   4     1384.76     1357.07     33.66 o 
   3   7   4       64.74       64.57      6.56 o 
   4   7   4        0.00       -1.03      3.29 o 
   5   7   4        0.03        0.47      3.77 o 
   6   7   4        4.86        0.75      5.49 o 
   7   7   4       11.79       12.19      6.83 o 
   8   7   4        3.44        6.68      7.82 o 
   9   7   4        0.67        3.08     11.84 o 
 -10   8   4       11.13        2.78     11.54 o 
  -9   8   4        9.37       13.95      7.97 o 
  -8   8   4       83.69      100.58     15.36 o 
  -7   8   4      143.60      151.54      9.69 o 
  -6   8   4      175.97      180.29      9.53 o 
  -5   8   4      183.03      206.19      9.78 o 
  -4   8   4      162.89      185.19      8.90 o 
  -3   8   4      472.25      463.18     12.22 o 
  -2   8   4      636.08      624.95     13.79 o 
  -1   8   4     1213.49     1191.37     25.14 o 
   0   8   4     1339.27     1317.85     39.98 o 
   1   8   4      114.77      118.78     28.79 o 
   2   8   4       57.95       61.59      5.98 o 
   3   8   4      123.51      127.65      7.90 o 
   4   8   4       73.62       87.72      9.39 o 
   5   8   4       81.90      105.30     16.04 o 
   6   8   4       85.55      100.34     10.88 o 
   7   8   4       95.65       81.96     11.08 o 
   8   8   4       17.30       16.82      8.17 o 
  -9   9   4       14.76       -7.11      9.15 o 
  -8   9   4        0.47        6.11      8.37 o 
  -7   9   4        1.30        0.42      5.95 o 
  -6   9   4        0.19       -3.85      3.85 o 
  -5   9   4        1.92        3.52      4.24 o 
  -4   9   4       12.96        7.32      4.32 o 
  -3   9   4       18.73       15.60      3.68 o 
  -2   9   4        8.48        9.60      4.61 o 
  -1   9   4       18.38       16.98      4.38 o 
   0   9   4      115.37      126.05      9.65 o 
   1   9   4       10.43        8.53      4.58 o 
   2   9   4       11.79        5.81      3.62 o 
   3   9   4       59.39       54.87      8.26 o 
   4   9   4      164.60      153.64     12.01 o 
   5   9   4        4.59       -4.00      4.00 o 
   6   9   4        2.10        1.73      6.09 o 
   7   9   4        0.34       -4.01      6.10 o 
  -8  10   4       18.64       -0.73     24.97 o 
  -7  10   4       17.50       23.52      7.95 o 
  -6  10   4       66.44       72.02      9.96 o 
  -5  10   4      261.04      259.63     11.84 o 
  -4  10   4      194.26      217.46      9.35 o 
  -3  10   4      124.31      125.20      9.38 o 
  -2  10   4      248.39      275.69     11.55 o 
  -1  10   4      139.63      151.69     11.39 o 
   0  10   4      119.79      119.93     10.11 o 
   1  10   4      234.47      214.26     11.78 o 
   2  10   4      175.37      199.66     13.09 o 
   3  10   4      219.53      210.62     13.91 o 
   4  10   4      126.83      123.21     11.85 o 
   5  10   4       10.51        6.14      5.31 o 
   6  10   4       27.97       22.42      8.23 o 
   7  10   4       12.93        2.30     11.15 o 
  -7  11   4        0.63        5.51      7.30 o 
  -6  11   4        2.50        6.72     10.69 o 
  -5  11   4       35.17       26.48      8.42 o 
  -4  11   4       95.50       83.40     17.23 o 
  -3  11   4        3.28        3.34      4.82 o 
  -2  11   4        0.18       -2.86      5.72 o 
  -1  11   4        4.47       -1.35      5.24 o 
   0  11   4        3.53        5.78      5.40 o 
   1  11   4        0.30        0.13      4.56 o 
   2  11   4        0.12       -0.80      5.00 o 
   3  11   4        0.08       -4.74      4.74 o 
   4  11   4       18.60       19.81      7.75 o 
   5  11   4       27.65       43.69     16.03 o 
   6  11   4        0.14       -3.69     10.60 o 
  -6  12   4       20.73       28.60      9.75 o 
  -5  12   4        5.03        2.50      8.19 o 
  -4  12   4       47.52       53.78     10.25 o 
  -3  12   4      240.96      251.81     23.56 o 
  -2  12   4      163.64      187.56     13.81 o 
  -1  12   4      175.46      183.57     13.42 o 
   0  12   4      309.68      348.35     17.20 o 
   1  12   4      212.78      212.94     14.80 o 
   2  12   4      147.30      151.55     13.24 o 
   3  12   4       79.10       64.82     13.05 o 
   4  12   4       47.70       23.92     11.96 o 
  -4  13   4       14.33       23.25      9.49 o 
  -3  13   4       37.40       40.45     14.71 o 
  -1  13   4       11.52       17.39      7.02 o 
   0  13   4        0.20        4.12      6.41 o 
   1  13   4        3.48        1.14      5.85 o 
   2  13   4        1.28       18.88     10.54 o 
 -12   1   5        7.60       24.59     10.87 o 
 -11   1   5       60.54       68.22     10.41 o 
 -10   1   5       57.41       48.56     16.64 o 
  -9   1   5      106.39      124.75     10.98 o 
  -8   1   5      457.08      449.47     17.80 o 
  -7   1   5      831.08      832.67     24.95 o 
  -6   1   5        3.39       -1.75      3.95 o 
  -5   1   5      245.52      241.86     10.53 o 
  -4   1   5       68.40       53.65      8.84 o 
  -3   1   5       51.53       47.91      2.87 o 
  -2   1   5     1416.85     1349.69     20.36 o 
  -1   1   5     2318.49     2381.83     38.54 o 
   0   1   5     3087.12     3129.59     42.85 o 
   1   1   5      925.35      895.77     14.59 o 
   2   1   5     1912.91     1817.66     26.90 o 
   3   1   5     1516.15     1515.99     20.78 o 
   4   1   5      642.57      602.99     13.11 o 
   5   1   5     1317.39     1182.26     69.56 o 
   6   1   5      563.18      591.81     21.31 o 
   7   1   5      403.49      419.93     18.53 o 
   8   1   5       51.84       77.09     10.19 o 
   9   1   5        8.96       28.13      8.37 o 
  10   1   5       52.99       71.54     11.93 o 
 -12   2   5        0.69       -0.69      8.67 o 
 -11   2   5       17.21       26.09      8.29 o 
 -10   2   5        0.87       -0.82      5.45 o 
  -9   2   5        2.27       -3.42     12.52 o 
  -8   2   5        3.79        3.14      4.80 o 
  -7   2   5        0.37       -0.54      4.43 o 
  -6   2   5       13.20       14.87      5.03 o 
  -5   2   5       41.75       46.22      3.61 o 
  -4   2   5      149.09      159.67      5.55 o 
  -3   2   5      449.57      499.92     10.73 o 
  -2   2   5     1106.49     1089.38     20.80 o 
  -1   2   5        0.39        1.90      1.44 o 
   0   2   5      729.68      792.82     13.11 o 
   1   2   5     3160.01     3776.40     51.42 o 
   2   2   5       54.74       50.62      2.74 o 
   3   2   5       66.95       68.76      4.87 o 
   4   2   5      129.56      136.71      5.87 o 
   5   2   5      209.52      209.78      7.68 o 
   6   2   5      397.68      410.02     13.71 o 
   7   2   5        0.89        0.38      4.32 o 
   8   2   5        1.24        2.52      6.21 o 
   9   2   5        2.87        9.46      6.56 o 
  10   2   5        2.45       11.74      8.76 o 
 -12   3   5       19.38        8.58      8.97 o 
 -11   3   5       30.07       37.89      9.05 o 
 -10   3   5       71.40       63.93     21.02 o 
  -9   3   5      100.40       96.50      8.18 o 
  -8   3   5      251.32      255.01     15.86 o 
  -7   3   5      973.91      991.32     23.15 o 
  -6   3   5      945.27      935.69     21.32 o 
  -5   3   5      929.95      976.74     21.07 o 
  -4   3   5     1274.26     1170.90     20.11 o 
  -3   3   5     1748.43     1799.99     27.62 o 
  -2   3   5     2598.96     2472.05     31.47 o 
  -1   3   5      110.52      101.44      3.83 o 
   0   3   5     1194.64     1048.58     19.00 o 
   1   3   5      899.41      918.17     18.60 o 
   2   3   5      241.91      205.97     10.30 o 
   3   3   5      557.28      527.77     13.68 o 
   4   3   5      314.79      319.36      9.18 o 
   5   3   5      445.46      469.00     12.06 o 
   6   3   5      182.56      199.78     10.15 o 
   7   3   5       55.58       55.49      7.01 o 
   8   3   5       10.20        7.09      5.75 o 
   9   3   5       18.53       12.74     10.20 o 
  10   3   5       11.11       11.90     11.78 o 
 -11   4   5        2.85       -1.34      6.05 o 
 -10   4   5       23.20       10.38      7.12 o 
  -9   4   5        3.84        1.37      4.27 o 
  -8   4   5       17.17       18.82      5.00 o 
  -7   4   5      105.19      108.76      7.69 o 
  -6   4   5      140.21      155.00      8.27 o 
  -5   4   5        5.48        4.09      3.71 o 
  -4   4   5        7.46       11.71      2.70 o 
  -3   4   5       40.09       38.42      3.53 o 
  -2   4   5       55.93       58.86      4.17 o 
  -1   4   5        1.19       -0.11      1.38 o 
   0   4   5      278.77      280.89      6.39 o 
   1   4   5        2.43        5.48      2.34 o 
   2   4   5       80.42       84.97      8.18 o 
   3   4   5       83.20       86.03      6.05 o 
   4   4   5        8.28        7.02      2.91 o 
   5   4   5        0.34       -0.80      2.62 o 
   6   4   5        1.95        3.48      3.58 o 
   7   4   5       21.94       15.92      4.75 o 
   8   4   5        0.42       -2.72      5.66 o 
   9   4   5        3.91       -1.72     13.73 o 
 -11   5   5        2.58        1.61      9.09 o 
 -10   5   5        6.19       12.76      5.75 o 
  -9   5   5      155.54      169.98     10.52 o 
  -8   5   5       67.28       68.88      7.12 o 
  -7   5   5       67.68       77.91      6.90 o 
  -6   5   5       80.42       65.22      6.14 o 
  -5   5   5        4.05       -1.10      3.03 o 
  -4   5   5      311.16      306.14      8.89 o 
  -3   5   5      866.67      878.42     19.58 o 
  -2   5   5      422.01      406.17      9.42 o 
  -1   5   5      492.72      457.20      8.42 o 
   0   5   5     1112.31     1091.47     18.36 o 
   1   5   5      458.96      396.08     30.00 o 
   2   5   5      873.76      876.36     19.46 o 
   3   5   5      674.34      662.04     14.36 o 
   4   5   5       86.40       87.62      5.66 o 
   5   5   5      293.76      299.98     10.14 o 
   6   5   5      444.63      434.48     16.93 o 
   7   5   5      477.32      491.91     14.52 o 
   8   5   5       66.95       58.93     10.16 o 
   9   5   5       26.78       52.92     15.50 o 
 -11   6   5       11.98       11.69     13.56 o 
 -10   6   5       12.07        6.37      5.31 o 
  -9   6   5        0.86       -1.14      4.69 o 
  -8   6   5       20.65        7.44      4.97 o 
  -7   6   5       43.03       43.74      5.83 o 
  -6   6   5        0.66       -2.57      3.57 o 
  -5   6   5      132.58      128.21      7.61 o 
  -4   6   5       58.78       54.45      4.52 o 
  -3   6   5        5.04        4.18      3.10 o 
  -2   6   5        2.41        6.37      2.52 o 
  -1   6   5       80.39       79.43      4.35 o 
   0   6   5        7.75        5.37      2.40 o 
   1   6   5       48.52       59.14      5.94 o 
   2   6   5        0.11        5.37      3.15 o 
   3   6   5       93.94       90.15      5.66 o 
   4   6   5       45.53       34.30      5.36 o 
   5   6   5        2.47        9.13      3.89 o 
   6   6   5       47.34       36.64      5.21 o 
   7   6   5        6.63        1.27      4.99 o 
   8   6   5        2.10       -3.47      8.65 o 
   9   6   5        8.51       -8.94      8.94 o 
 -10   7   5      119.86      102.71     12.69 o 
  -9   7   5       65.72       67.75      8.14 o 
  -8   7   5       86.56       81.03     11.70 o 
  -7   7   5      159.85      162.68      9.56 o 
  -6   7   5       80.62       85.87      7.06 o 
  -5   7   5      230.91      236.85     12.24 o 
  -4   7   5      369.11      380.07     11.88 o 
  -3   7   5      512.91      513.81     12.36 o 
  -2   7   5      853.61      838.17     16.36 o 
  -1   7   5      379.99      382.44     11.80 o 
   0   7   5     1342.48     1351.97     33.82 o 
   1   7   5     1455.72     1376.46     34.57 o 
   2   7   5      283.60      273.08     13.02 o 
   3   7   5      227.39      236.50     13.21 o 
   4   7   5      155.06      165.13      9.07 o 
   5   7   5      114.19      127.69     12.50 o 
   6   7   5       80.70       91.24     13.65 o 
   7   7   5       69.16       80.07     17.69 o 
   8   7   5       47.32       60.15     10.21 o 
 -10   8   5        9.99       21.45     14.02 o 
  -9   8   5       10.85        7.03      7.53 o 
  -8   8   5        0.12       -4.05      5.20 o 
  -7   8   5        1.07        7.31      4.81 o 
  -6   8   5        0.23        3.80      4.78 o 
  -5   8   5        4.82        2.79      4.55 o 
  -4   8   5       15.00       14.60      3.85 o 
  -3   8   5       18.96       19.80      3.84 o 
  -2   8   5       43.77       43.23      5.41 o 
  -1   8   5      232.13      233.90     12.22 o 
   0   8   5     1407.80     1388.42     35.59 o 
   1   8   5      361.21      345.29     26.93 o 
   2   8   5      309.97      305.44     13.96 o 
   3   8   5       10.06       10.22      4.36 o 
   4   8   5       39.87       32.36      5.75 o 
   5   8   5        0.44        0.28      5.80 o 
   6   8   5        0.01        1.33      6.12 o 
   7   8   5        0.44       -2.19      6.69 o 
   8   8   5        2.62        6.95     11.15 o 
  -9   9   5       51.07       49.14     15.99 o 
  -8   9   5       53.11       53.85     10.28 o 
  -7   9   5       28.77       29.67     10.74 o 
  -6   9   5       97.79      107.27      8.44 o 
  -5   9   5      293.87      297.79     10.79 o 
  -4   9   5      362.05      379.40     11.66 o 
  -3   9   5      283.51      295.75     12.88 o 
  -2   9   5      391.73      378.89     13.19 o 
  -1   9   5      178.95      183.88     11.72 o 
   0   9   5        1.77       -1.66      4.16 o 
   1   9   5      165.29      173.69     11.42 o 
   2   9   5      434.56      428.13     14.51 o 
   3   9   5        7.56       14.71      4.91 o 
   4   9   5        0.99       -0.87      5.08 o 
   5   9   5      110.48      112.07     11.92 o 
   6   9   5       12.55       22.17      8.46 o 
   7   9   5       20.14       35.52     14.14 o 
  -8  10   5        0.85       -4.10      6.91 o 
  -7  10   5        0.15        1.79     13.73 o 
  -6  10   5        3.63        2.22      4.38 o 
  -5  10   5        1.43        0.90      4.54 o 
  -4  10   5       20.84       22.99      5.86 o 
  -3  10   5       57.11       45.78      6.42 o 
  -2  10   5        6.13        5.30      5.37 o 
  -1  10   5        1.48       -4.95      4.95 o 
   0  10   5        4.03       -3.78      4.40 o 
   1  10   5        2.20       -0.79      4.89 o 
   2  10   5       17.34       11.55      4.80 o 
   3  10   5      101.02       95.85     10.69 o 
   4  10   5        1.12        1.18      5.80 o 
   5  10   5        1.73        1.33      6.01 o 
   6  10   5        3.29        8.22     10.63 o 
  -7  11   5       47.26       52.40      8.91 o 
  -6  11   5       90.64       98.80     13.46 o 
  -5  11   5      255.82      275.76     28.83 o 
  -4  11   5      241.35      246.36     12.66 o 
  -3  11   5      168.64      168.58     13.09 o 
  -2  11   5      248.69      282.49     15.74 o 
  -1  11   5      183.06      177.74     15.56 o 
   0  11   5      130.41      150.08     24.53 o 
   1  11   5      109.72      125.58     11.44 o 
   2  11   5       23.67       28.71      7.32 o 
   3  11   5       28.46       27.44      9.11 o 
   4  11   5       55.09       43.08     18.40 o 
   5  11   5       39.27       26.16     12.81 o 
  -6  12   5        5.78       19.86      9.81 o 
  -5  12   5       23.80       15.09      8.64 o 
  -4  12   5        0.17       -2.07      6.89 o 
  -3  12   5        3.04        9.65      6.50 o 
  -2  12   5       28.55       28.26      8.47 o 
  -1  12   5       24.48        9.66      6.78 o 
   0  12   5       17.63       29.66     13.93 o 
   1  12   5       19.61       14.89      9.47 o 
   2  12   5        0.04        2.82      5.30 o 
   3  12   5       13.55        7.40      9.27 o 
  -3  13   5       57.54       96.00     18.88 o 
  -2  13   5       77.17       74.73     11.04 o 
  -1  13   5       86.71      114.97     16.49 o 
   0  13   5       80.50       80.63     10.74 o 
   1  13   5       47.99       41.05     13.74 o 
 -11   0   6       12.63       12.17     10.45 o 
 -10   0   6       51.74       59.51     13.41 o 
  -9   0   6      230.08      205.53     18.88 o 
  -8   0   6        0.91        2.14      6.43 o 
  -7   0   6      683.40      679.64     31.36 o 
  -6   0   6        2.18        2.54      6.25 o 
  -5   0   6      829.12      836.18     22.58 o 
  -4   0   6      506.59      473.22     14.09 o 
  -3   0   6      508.92      527.27     21.30 o 
  -2   0   6     1334.99     1342.02     29.41 o 
  -1   0   6     2138.89     2159.13     44.13 o 
   0   0   6     2418.50     2398.64     48.34 o 
   1   0   6      936.66      861.42     20.79 o 
   2   0   6     1140.38     1095.33     25.65 o 
   3   0   6      878.16      865.86     22.16 o 
   4   0   6      103.86      104.73      7.20 o 
   5   0   6     3553.41     3631.83    109.74 o 
   6   0   6     2498.17     2508.86     83.25 o 
   7   0   6       22.06       38.70     11.60 o 
   8   0   6      195.03      193.00     20.36 o 
   9   0   6       78.41       81.20     16.74 o 
 -11   1   6        4.43       -4.11     14.73 o 
 -10   1   6        0.07       -2.84      4.94 o 
  -9   1   6        0.69       -4.68      4.68 o 
  -8   1   6       15.73       10.63      5.35 o 
  -7   1   6       33.32       52.46     17.82 o 
  -6   1   6      155.31      160.78      8.08 o 
  -5   1   6       37.52       37.46      3.26 o 
  -4   1   6        1.32        0.17      1.55 o 
  -3   1   6       12.65       11.74      2.10 o 
  -2   1   6        0.71        1.01      1.97 o 
  -1   1   6        5.09        1.31      1.61 o 
   0   1   6        8.78        9.90      1.86 o 
   1   1   6      119.58      126.10      4.43 o 
   2   1   6       45.04       46.32      4.42 o 
   3   1   6       13.76        8.82      2.95 o 
   4   1   6       13.75        7.89      2.63 o 
   5   1   6       50.47       51.17      5.61 o 
   6   1   6        9.76        8.65     10.27 o 
   7   1   6        0.00       -5.31      5.31 o 
   8   1   6        1.06        7.61      6.71 o 
   9   1   6        9.18       10.68      7.60 o 
 -11   2   6       78.22       82.15     11.10 o 
 -10   2   6      104.95       99.87     11.20 o 
  -9   2   6      129.78      126.53     11.22 o 
  -8   2   6      226.07      214.39     12.97 o 
  -7   2   6      518.23      540.95     19.29 o 
  -6   2   6      272.68      264.35     12.33 o 
  -5   2   6      341.61      342.20     10.64 o 
  -4   2   6     2309.01     2435.25     35.54 o 
  -3   2   6      283.08      288.35      7.14 o 
  -2   2   6      500.41      482.13     13.99 o 
  -1   2   6     1534.87     1483.07     22.59 o 
   0   2   6      820.78      794.47     14.04 o 
   1   2   6     2794.53     2761.49     39.08 o 
   2   2   6      446.38      430.29     11.65 o 
   3   2   6      786.88      742.11     17.35 o 
   4   2   6      888.08      873.80     23.78 o 
   5   2   6       48.20       58.47     14.74 o 
   6   2   6        9.90        5.75      5.64 o 
   7   2   6       14.06       15.45      6.89 o 
   8   2   6       11.97       15.61      7.19 o 
   9   2   6        3.30        9.24     10.16 o 
 -11   3   6        0.00       -2.90      5.85 o 
 -10   3   6        1.26        0.81      5.57 o 
  -9   3   6       25.63       21.81     10.62 o 
  -8   3   6       21.11       22.63      6.42 o 
  -7   3   6      201.03      218.02     12.48 o 
  -6   3   6        8.38        6.96      4.66 o 
  -5   3   6       54.14       55.72      5.08 o 
  -4   3   6        7.78       10.39      2.93 o 
  -3   3   6      796.72      814.57     14.29 o 
  -2   3   6      319.63      331.04      7.59 o 
  -1   3   6     3573.70     3808.01     52.33 o 
   0   3   6      714.63      771.19     15.26 o 
   1   3   6        1.54        3.09      2.45 o 
   2   3   6        3.58        0.98      2.55 o 
   3   3   6       58.47       64.43      5.42 o 
   4   3   6       16.37       10.56      3.82 o 
   5   3   6       22.95       12.03      4.99 o 
   6   3   6        0.19        4.39      4.45 o 
   7   3   6        2.10        5.08      4.83 o 
   8   3   6        2.62       -5.83      6.25 o 
   9   3   6        2.89        6.88      7.41 o 
 -11   4   6       44.04       38.76      9.32 o 
 -10   4   6       65.32       56.10     15.35 o 
  -9   4   6      280.79      259.73     12.53 o 
  -8   4   6      251.53      248.70     11.45 o 
  -7   4   6        1.11       -3.46      3.46 o 
  -6   4   6       93.79       89.42      6.76 o 
  -5   4   6      364.84      351.38     10.09 o 
  -4   4   6      157.67      164.04      6.88 o 
  -3   4   6      499.15      484.86     10.93 o 
  -2   4   6     1272.43     1223.80     19.70 o 
  -1   4   6     1101.53     1102.87     18.00 o 
   0   4   6     2238.77     2177.36     38.00 o 
   1   4   6     1748.26     1707.53     31.50 o 
   2   4   6      456.99      429.26     12.29 o 
   3   4   6      540.89      541.67     16.92 o 
   4   4   6      274.19      269.07      9.90 o 
   5   4   6      543.98      574.37     14.38 o 
   6   4   6      217.72      213.81     12.06 o 
   7   4   6        2.92        7.20      5.21 o 
   8   4   6       44.32       57.97      8.22 o 
   9   4   6        3.33       -0.58     12.32 o 
 -11   5   6        3.20        8.37      9.55 o 
 -10   5   6        2.21        0.04      7.68 o 
  -9   5   6       20.38       17.62      5.45 o 
  -8   5   6       65.04       48.66      6.57 o 
  -7   5   6       65.80       71.72      7.46 o 
  -6   5   6       17.78       17.31      4.54 o 
  -5   5   6        0.43       -2.30      4.99 o 
  -4   5   6        1.49        4.28      2.67 o 
  -3   5   6       39.48       36.43      4.38 o 
  -2   5   6       72.69       79.61      4.44 o 
  -1   5   6        6.13        6.14      3.43 o 
   0   5   6        0.16       -0.56      2.36 o 
   1   5   6      311.16      314.44     10.25 o 
   2   5   6      191.52      204.11      8.82 o 
   3   5   6       29.80       34.69      4.72 o 
   4   5   6       63.90       64.36      5.44 o 
   5   5   6        5.37        4.89      5.07 o 
   6   5   6       22.44       26.68      4.98 o 
   7   5   6       24.07       18.01      6.05 o 
   8   5   6        7.70       16.03      6.54 o 
   9   5   6        0.46       -9.58      9.58 o 
 -11   6   6        4.89       -1.54     11.54 o 
 -10   6   6        2.76       -3.81      4.83 o 
  -9   6   6       32.45       37.99      7.05 o 
  -8   6   6       63.85       72.74      7.52 o 
  -7   6   6       54.01       56.10      6.57 o 
  -6   6   6      123.03      124.33      8.14 o 
  -5   6   6      300.76      309.26     10.03 o 
  -4   6   6      466.76      482.24     15.58 o 
  -3   6   6      418.44      407.07     10.59 o 
  -2   6   6     1090.11     1116.96     19.91 o 
  -1   6   6      359.81      353.66     14.83 o 
   0   6   6        2.66        0.38      3.14 o 
   1   6   6      229.13      254.34     38.50 o 
   2   6   6      127.89      130.14      7.42 o 
   3   6   6      400.27      411.92     13.22 o 
   4   6   6      603.75      564.87     14.43 o 
   5   6   6      242.80      231.63      9.75 o 
   6   6   6       84.97       89.75      7.18 o 
   7   6   6       77.89       83.54      7.64 o 
   8   6   6       80.98       95.83     12.44 o 
 -10   7   6        3.93        7.38      5.21 o 
  -9   7   6        1.53        5.89      5.30 o 
  -8   7   6        2.70        3.51      4.74 o 
  -7   7   6       12.34       22.46      5.41 o 
  -6   7   6        4.89        1.80      3.41 o 
  -5   7   6        2.62        5.32      3.32 o 
  -4   7   6        2.58       -0.33      3.04 o 
  -3   7   6        1.62        1.05      2.96 o 
  -2   7   6      142.89      138.19      7.76 o 
  -1   7   6      695.99      645.45     21.08 o 
   0   7   6      783.97      766.86     23.53 o 
   1   7   6        5.61        7.76      3.47 o 
   2   7   6        4.86        8.34      3.95 o 
   3   7   6        0.45       -0.14      3.12 o 
   4   7   6       20.95       16.78      4.41 o 
   5   7   6       10.61        2.94      3.94 o 
   6   7   6        1.09        0.88      5.05 o 
   7   7   6       35.09       28.15      8.46 o 
  -9   8   6       49.70       74.54     14.14 o 
  -8   8   6       84.05       83.71      8.77 o 
  -7   8   6      193.49      209.72     11.11 o 
  -6   8   6      122.28      130.94     11.62 o 
  -5   8   6       52.79       65.19      8.13 o 
  -4   8   6      515.30      543.79     14.03 o 
  -3   8   6      692.14      690.64     18.71 o 
  -2   8   6      233.31      227.00     16.27 o 
  -1   8   6      414.09      419.67     33.23 o 
   0   8   6      436.92      465.04     18.08 o 
   1   8   6       11.47       19.88      5.77 o 
   2   8   6        4.14        5.12      7.63 o 
   3   8   6      136.17      138.91      8.87 o 
   4   8   6      156.00      156.72     11.83 o 
   5   8   6       85.20       74.43      9.94 o 
   6   8   6      104.71      106.09     11.72 o 
   7   8   6       65.65       73.88     10.89 o 
  -9   9   6       14.66       28.42      9.16 o 
  -8   9   6        0.36        0.31      5.46 o 
  -7   9   6        2.38        6.90      4.68 o 
  -6   9   6       10.49        9.09      4.52 o 
  -5   9   6        1.17        1.85      4.07 o 
  -4   9   6        1.73        6.35      4.36 o 
  -3   9   6        1.68       -1.04      4.11 o 
  -2   9   6       36.38       42.58     14.65 o 
  -1   9   6        1.20        6.10      4.91 o 
   0   9   6        7.36        5.19      7.75 o 
   1   9   6        3.66        3.02      6.45 o 
   2   9   6        2.45        6.92      5.36 o 
   3   9   6       45.68       38.00      6.39 o 
   4   9   6        2.11        1.64      5.82 o 
   5   9   6        1.10       -9.89      9.89 o 
   6   9   6        2.06        1.60      6.07 o 
  -8  10   6       39.43       47.44      8.52 o 
  -7  10   6      128.41      129.12     15.00 o 
  -6  10   6      174.27      162.30     10.99 o 
  -5  10   6      118.93      120.76     10.79 o 
  -4  10   6      101.20      101.60      8.68 o 
  -3  10   6       94.64      100.08     10.67 o 
  -2  10   6       76.77      100.40     10.57 o 
  -1  10   6      128.45      148.29     11.89 o 
   0  10   6      165.79      178.40     12.55 o 
   1  10   6      119.71      119.11     11.02 o 
   2  10   6      180.11      202.61     16.99 o 
   3  10   6      196.10      203.01     36.40 o 
   4  10   6       14.90       15.57      7.22 o 
   5  10   6        4.08        3.03      6.60 o 
  -7  11   6        0.12       -7.33      7.33 o 
  -6  11   6        0.06       12.17      8.38 o 
  -5  11   6       10.03       15.97      7.07 o 
  -4  11   6       10.10        4.50      5.39 o 
  -3  11   6       11.96        9.73      8.34 o 
  -2  11   6        5.85        1.55      6.03 o 
  -1  11   6        8.48       12.48      6.96 o 
   0  11   6        6.06        4.98      6.01 o 
   1  11   6        5.85       13.98      6.80 o 
   2  11   6        0.05        2.67      5.84 o 
   3  11   6       24.12       21.65      7.22 o 
   4  11   6       14.32       -2.21      9.55 o 
  -5  12   6       19.65       21.23      9.18 o 
  -4  12   6       80.43       77.93     11.26 o 
  -3  12   6       68.53       74.79     11.28 o 
  -2  12   6       46.86       31.08      8.73 o 
  -1  12   6       91.01       96.49     21.83 o 
   0  12   6       62.14       58.73     12.73 o 
   1  12   6       23.59       12.40     12.58 o 
   2  12   6        4.40        6.22      8.91 o 
   3  12   6        7.60       10.30     10.60 o 
  -2  13   6       24.90       27.76     13.35 o 
 -11   1   7       27.03       22.94      8.83 o 
 -10   1   7       80.51       66.91      9.97 o 
  -9   1   7       20.12       32.25     16.43 o 
  -8   1   7        7.22        3.63      4.88 o 
  -7   1   7       20.04       18.05      4.26 o 
  -6   1   7      408.90      427.54     16.87 o 
  -5   1   7      172.17      162.35      6.04 o 
  -4   1   7      392.34      406.92      9.43 o 
  -3   1   7     2301.05     2212.09     32.69 o 
  -2   1   7     1129.90     1127.53     21.55 o 
  -1   1   7      799.43      697.20     12.87 o 
   0   1   7      805.63      799.56     14.26 o 
   1   1   7     1613.20     1555.39     24.30 o 
   2   1   7      832.39      817.73     14.93 o 
   3   1   7     1742.96     1685.43     32.09 o 
   4   1   7     1295.65     1313.32     27.39 o 
   5   1   7        1.39        1.15      5.27 o 
   6   1   7       13.41       13.46      6.58 o 
   7   1   7       54.66       65.96     22.67 o 
   8   1   7       40.94       59.54     10.38 o 
   9   1   7       24.40       48.54     10.51 o 
 -11   2   7        3.49        6.11      6.90 o 
 -10   2   7        4.10        3.43      6.54 o 
  -9   2   7        3.97        5.90      6.23 o 
  -8   2   7      170.89      189.35     16.24 o 
  -7   2   7      125.46      121.11      8.39 o 
  -6   2   7        0.46        3.73      3.27 o 
  -5   2   7        1.85        0.95      4.90 o 
  -4   2   7       78.15       84.82      4.33 o 
  -3   2   7     1051.40     1089.62     20.33 o 
  -2   2   7      714.48      737.20     13.55 o 
  -1   2   7        7.03        2.27      2.13 o 
   0   2   7       29.01       23.48      2.59 o 
   1   2   7       46.40       45.21      4.32 o 
   2   2   7       62.37       74.71      5.41 o 
   3   2   7       32.70       37.06      4.78 o 
   4   2   7       16.77        9.16      4.10 o 
   5   2   7       30.88        8.21      5.55 o 
   6   2   7       50.40       46.64      8.80 o 
   7   2   7        3.07        0.41      6.34 o 
   8   2   7       22.11       18.03      8.29 o 
   9   2   7        3.84        3.25      8.09 o 
 -11   3   7       39.88       34.34      8.43 o 
 -10   3   7       60.79       62.43     14.45 o 
  -9   3   7      102.81      115.85     11.17 o 
  -8   3   7      226.61      229.61     13.64 o 
  -7   3   7      208.12      190.43     11.80 o 
  -6   3   7      484.52      499.63     15.33 o 
  -5   3   7      745.42      750.91     18.07 o 
  -4   3   7      956.95      914.76     19.92 o 
  -3   3   7     1023.02      966.26     16.79 o 
  -2   3   7      633.58      630.13     12.20 o 
  -1   3   7     1764.83     1761.10     26.86 o 
   0   3   7      429.67      396.53     11.21 o 
   1   3   7      249.71      248.77      9.46 o 
   2   3   7      606.17      590.86     15.18 o 
   3   3   7      397.98      367.49     13.52 o 
   4   3   7       95.84       99.13      7.30 o 
   5   3   7        7.47        7.26      4.24 o 
   6   3   7       50.09       59.82     11.96 o 
   7   3   7       46.73       54.15     10.12 o 
   8   3   7       68.70       80.19     16.37 o 
   9   3   7        5.04        5.43      9.26 o 
 -11   4   7        0.32        4.80      6.03 o 
 -10   4   7        0.26       -5.00      5.20 o 
  -9   4   7       36.71       43.69      8.22 o 
  -8   4   7       20.28        8.66      9.18 o 
  -7   4   7       20.06       14.09      4.66 o 
  -6   4   7       33.84       43.71      5.28 o 
  -5   4   7        8.79        8.77      3.54 o 
  -4   4   7      175.86      159.68      7.70 o 
  -3   4   7       17.75       24.58      3.86 o 
  -2   4   7       14.24       12.48      3.72 o 
  -1   4   7        0.08        1.04      2.42 o 
   0   4   7      128.38      133.46      7.38 o 
   1   4   7       83.49       77.82      5.80 o 
   2   4   7        4.53       10.37      3.79 o 
   3   4   7        6.54       13.51      4.31 o 
   4   4   7      195.93      178.55      7.84 o 
   5   4   7       89.73       78.00      7.95 o 
   6   4   7       12.82       10.47      5.09 o 
   7   4   7        3.73        5.80      5.61 o 
   8   4   7        3.83        8.84      8.01 o 
 -11   5   7       16.56       28.91     11.27 o 
 -10   5   7       56.73       40.52      8.72 o 
  -9   5   7        0.52       -4.91      4.91 o 
  -8   5   7        1.13       -4.14      4.14 o 
  -7   5   7      178.21      174.60      8.40 o 
  -6   5   7      355.76      370.07     12.08 o 
  -5   5   7      351.42      354.75     12.93 o 
  -4   5   7      393.60      374.65     12.55 o 
  -3   5   7      267.39      255.03      8.17 o 
  -2   5   7      667.98      687.45     21.14 o 
  -1   5   7     1001.38      997.31     27.17 o 
   0   5   7      223.85      229.43      9.72 o 
   1   5   7      672.71      678.00     18.56 o 
   2   5   7      563.15      520.47     18.63 o 
   3   5   7      353.56      333.00     12.02 o 
   4   5   7      609.95      561.29     14.40 o 
   5   5   7      294.87      279.22     10.59 o 
   6   5   7      155.91      161.74      8.82 o 
   7   5   7       23.77       25.86      6.87 o 
   8   5   7       59.78       81.22     12.46 o 
 -10   6   7        4.06        4.96     11.17 o 
  -9   6   7        0.46        4.90      5.03 o 
  -8   6   7        4.51       -0.44      4.40 o 
  -7   6   7       24.19       18.00      4.46 o 
  -6   6   7        0.27        3.24      3.35 o 
  -5   6   7        1.81        0.89      3.19 o 
  -4   6   7       25.40       15.88      4.28 o 
  -3   6   7       10.19       10.66      3.31 o 
  -2   6   7       80.86       85.88     10.22 o 
  -1   6   7      336.77      340.15     19.74 o 
   0   6   7       80.37       85.25     10.59 o 
   1   6   7       77.21       78.71     18.29 o 
   2   6   7       63.17       66.32      6.23 o 
   3   6   7       19.88       21.86      4.83 o 
   4   6   7        2.48       -0.87      3.42 o 
   5   6   7       24.21       15.02      4.46 o 
   6   6   7        0.04        0.55      4.44 o 
   7   6   7        1.14        0.36      5.56 o 
   8   6   7       12.46       18.29     10.48 o 
 -10   7   7       14.44       11.33      7.02 o 
  -9   7   7        6.94        0.91      5.41 o 
  -8   7   7       33.13       42.73      6.09 o 
  -7   7   7       18.38       23.70      5.15 o 
  -6   7   7       96.97      103.82      8.17 o 
  -5   7   7      224.91      248.84     11.71 o 
  -4   7   7      201.86      214.41     14.66 o 
  -3   7   7       80.51       90.68     12.85 o 
  -2   7   7        5.10        4.65      3.72 o 
  -1   7   7      154.59      145.86     10.38 o 
   0   7   7      135.24      162.88     12.20 o 
   1   7   7       94.67       91.12      9.03 o 
   2   7   7      277.86      266.12     11.00 o 
   3   7   7      169.73      163.73     13.63 o 
   4   7   7       84.98       96.44      7.09 o 
   5   7   7       75.98       72.84      7.66 o 
   6   7   7       51.84       73.71      7.32 o 
   7   7   7       20.94       34.60      9.99 o 
  -9   8   7        1.73        8.87      7.32 o 
  -8   8   7        0.49        3.51      4.66 o 
  -7   8   7        4.01        8.32      4.41 o 
  -6   8   7        0.09       -0.84      6.02 o 
  -5   8   7        1.38        0.14      4.21 o 
  -4   8   7       71.93       72.35     10.97 o 
  -3   8   7      205.99      210.67     10.60 o 
  -2   8   7      612.04      616.87     21.95 o 
  -1   8   7      197.44      195.77     20.04 o 
   0   8   7       80.18       80.14      9.06 o 
   1   8   7        7.21        0.52      4.99 o 
   2   8   7        1.22        7.08      6.28 o 
   3   8   7       14.94       12.74      5.85 o 
   4   8   7        3.07        3.00      4.60 o 
   5   8   7       14.03       14.92      5.77 o 
   6   8   7        0.48       -4.20      5.68 o 
  -9   9   7       58.01       69.36     17.73 o 
  -8   9   7       68.42       69.60      7.85 o 
  -7   9   7       87.18       87.52      7.82 o 
  -6   9   7      246.59      248.67     16.37 o 
  -5   9   7      280.23      276.17     12.90 o 
  -4   9   7       71.26       81.25      7.91 o 
  -3   9   7       89.35      100.22     12.82 o 
  -2   9   7      453.94      455.99     19.16 o 
  -1   9   7      380.89      418.96     30.31 o 
   0   9   7      143.20      167.65     12.43 o 
   1   9   7      174.81      187.44     17.28 o 
   2   9   7       73.95       69.58      9.58 o 
   3   9   7       48.46       55.83      7.14 o 
   4   9   7      110.12      114.09      9.70 o 
   5   9   7       78.16       86.58     11.20 o 
   6   9   7      119.00      152.91     20.63 o 
  -8  10   7        1.53        1.42      8.52 o 
  -7  10   7        0.70        7.18      6.26 o 
  -6  10   7        3.71        6.39      5.80 o 
  -5  10   7       16.68        6.55      8.82 o 
  -4  10   7        4.24       -3.66      5.60 o 
  -3  10   7        0.19        8.32      7.30 o 
  -2  10   7        2.58        1.98      6.10 o 
  -1  10   7        8.74       11.65      6.38 o 
   0  10   7        5.71        1.08      6.03 o 
   1  10   7       20.20       23.73      6.88 o 
   2  10   7       58.41       53.23      7.50 o 
   3  10   7        2.58        5.05      5.18 o 
   4  10   7        0.29        1.39      5.98 o 
   5  10   7        1.16       -2.08      9.45 o 
  -6  11   7       58.26       63.41     16.71 o 
  -5  11   7       53.10       53.90      8.35 o 
  -4  11   7       67.65       74.53     19.83 o 
  -3  11   7       80.94       67.78     10.32 o 
  -2  11   7        4.86        5.99      6.93 o 
  -1  11   7        0.94        2.48      6.25 o 
   0  11   7       14.47        2.08      6.45 o 
   1  11   7       20.91        1.78      6.13 o 
   2  11   7       28.58       27.60      7.30 o 
   3  11   7       28.04        7.13     10.57 o 
  -4  12   7        3.97       -7.19      7.19 o 
  -3  12   7        0.03        4.00     10.66 o 
  -2  12   7        0.01        6.79      7.55 o 
  -1  12   7        1.34        4.06      6.66 o 
   0  12   7        1.42       -5.45      5.45 o 
   1  12   7        2.11        5.80      9.21 o 
 -11   0   8        5.51       10.66      8.40 o 
 -10   0   8       25.15       10.39      8.94 o 
  -9   0   8       22.18       34.20     10.81 o 
  -8   0   8      430.27      392.79     24.80 o 
  -7   0   8      371.84      385.27     23.26 o 
  -6   0   8      389.69      428.52     15.41 o 
  -5   0   8      612.71      612.83     18.53 o 
  -3   0   8      957.10      891.08     22.95 o 
  -2   0   8      987.23     1066.96     26.00 o 
  -1   0   8     1489.82     1444.31     32.89 o 
   0   0   8      156.00      164.14      8.15 o 
   1   0   8      226.36      190.77     15.15 o 
   2   0   8     2398.83     2287.61     59.12 o 
   3   0   8      150.23      195.32     17.01 o 
   4   0   8       44.02       66.73     12.69 o 
   5   0   8      420.08      469.31     29.12 o 
   6   0   8      128.09      125.60     17.40 o 
   7   0   8       51.26       73.43     16.52 o 
   8   0   8       54.21       70.44     16.34 o 
 -11   1   8        1.42        1.44     10.51 o 
 -10   1   8       10.58        9.03      6.93 o 
  -9   1   8      108.67       89.34     10.52 o 
  -8   1   8       39.79       42.11      7.98 o 
  -7   1   8        1.22       -2.10      2.64 o 
  -6   1   8       13.35       14.46      4.07 o 
  -5   1   8       20.03       27.33      3.51 o 
  -4   1   8       45.74       58.69      4.15 o 
  -3   1   8       80.15       82.66      4.56 o 
  -2   1   8        0.20       -1.84      1.96 o 
  -1   1   8      115.37      112.12      7.35 o 
   0   1   8        6.18        9.80      2.32 o 
   1   1   8       19.41       23.07      3.73 o 
   2   1   8       17.44       20.76      6.28 o 
   3   1   8      687.69      686.24     26.16 o 
   4   1   8      960.15     1019.13     38.29 o 
   5   1   8        2.40       -1.64      5.27 o 
   6   1   8        0.10       -2.34      5.67 o 
   7   1   8        6.32        4.96      6.86 o 
   8   1   8       11.64       14.57      8.37 o 
 -11   2   8       35.63       22.35      7.75 o 
 -10   2   8        6.45        9.12      7.24 o 
  -9   2   8       15.58        5.14      4.66 o 
  -8   2   8      103.24      108.69      8.11 o 
  -7   2   8      375.19      416.00     14.83 o 
  -6   2   8      189.90      184.78      8.91 o 
  -5   2   8      839.72      837.03     19.47 o 
  -4   2   8      422.63      431.23     12.28 o 
  -3   2   8      100.08       86.39      4.61 o 
  -2   2   8      575.36      506.86     11.46 o 
  -1   2   8      680.24      623.46     13.52 o 
   0   2   8      892.13      879.83     23.73 o 
   1   2   8      980.49      958.13     20.80 o 
   2   2   8      293.88      274.31     10.04 o 
   3   2   8       36.13       45.49      5.47 o 
   4   2   8      100.52      109.00      7.67 o 
   5   2   8        1.84        2.86      5.89 o 
   6   2   8       81.41       94.17     11.00 o 
   7   2   8       41.57       45.36      9.45 o 
   8   2   8        2.55        1.82      7.84 o 
 -11   3   8        1.31        3.02      5.98 o 
 -10   3   8        0.22        0.93     10.10 o 
  -9   3   8       55.91       60.50      7.70 o 
  -8   3   8       57.08       74.63      7.35 o 
  -7   3   8        0.17        1.60      3.86 o 
  -6   3   8        5.16        4.43      3.61 o 
  -5   3   8        5.37        2.53      4.06 o 
  -4   3   8       10.46        9.95      5.49 o 
  -3   3   8       45.42       49.22      8.02 o 
  -2   3   8       68.43       84.80      4.97 o 
  -1   3   8       71.89       89.16      5.66 o 
   0   3   8       49.85       44.92      7.03 o 
   1   3   8       23.71       25.98      4.25 o 
   2   3   8       18.54       20.61      4.22 o 
   3   3   8       20.57       21.41      4.94 o 
   4   3   8       46.90       46.59      6.08 o 
   5   3   8       16.84       19.94      5.38 o 
   6   3   8        0.86       -0.77      6.14 o 
   7   3   8        0.03        3.17      6.92 o 
   8   3   8        0.59       -5.89      6.96 o 
 -11   4   8       20.75       20.33      9.97 o 
 -10   4   8       47.35       41.14      8.95 o 
  -9   4   8      121.49      116.42      9.59 o 
  -8   4   8       81.26       82.32      7.83 o 
  -7   4   8      115.98      110.62     19.40 o 
  -6   4   8      230.08      223.78     10.22 o 
  -5   4   8       99.31      110.08      7.17 o 
  -4   4   8      546.43      531.13     14.68 o 
  -3   4   8     2826.09     2821.52     48.73 o 
  -2   4   8     1179.67     1187.73     30.73 o 
  -1   4   8     1014.47      999.32     21.34 o 
   0   4   8      997.19     1006.63     39.95 o 
   1   4   8      293.64      284.88     10.56 o 
   2   4   8      709.47      702.42     17.99 o 
   3   4   8      180.43      187.33      9.41 o 
   4   4   8       25.93       31.63      4.71 o 
   5   4   8       78.23       81.51      7.95 o 
   6   4   8       84.06       99.33      9.12 o 
   7   4   8       39.27       22.31      8.86 o 
   8   4   8       10.84       18.31      9.32 o 
 -10   5   8        0.05        2.01      5.87 o 
  -9   5   8        5.71        2.03      5.83 o 
  -8   5   8        0.00        3.35      4.25 o 
  -7   5   8        7.20        5.73      4.04 o 
  -6   5   8        2.67        4.24      4.03 o 
  -5   5   8        3.92        2.33      3.65 o 
  -4   5   8       76.64       69.52      6.15 o 
  -3   5   8       79.79       88.91     20.48 o 
  -2   5   8        0.28        3.80      4.47 o 
  -1   5   8       42.65       47.47      6.87 o 
   0   5   8      170.93      163.98      8.06 o 
   1   5   8      158.62      178.06      8.73 o 
   2   5   8      177.46      163.49      8.65 o 
   3   5   8        0.11        1.53      3.80 o 
   4   5   8        2.31        3.47      3.70 o 
   5   5   8       15.09       10.95      4.33 o 
   6   5   8        0.05        2.95      4.81 o 
   7   5   8        2.71        6.70      7.82 o 
 -10   6   8        3.22        4.85      5.29 o 
  -9   6   8        5.93        9.31      5.37 o 
  -8   6   8       46.06       42.12      6.68 o 
  -7   6   8      150.97      169.17     12.46 o 
  -6   6   8      174.96      193.70      8.88 o 
  -5   6   8      231.12      230.09     10.87 o 
  -4   6   8      112.77      109.99      9.63 o 
  -3   6   8        5.84        6.84      4.61 o 
  -2   6   8       21.17       16.00      9.12 o 
  -1   6   8        1.61        1.39      4.20 o 
   0   6   8      186.91      195.84     19.29 o 
   1   6   8      394.42      368.07     18.18 o 
   2   6   8      480.39      467.66     22.04 o 
   3   6   8      295.87      285.82     15.97 o 
   4   6   8      104.10       98.90      7.41 o 
   5   6   8        9.37       20.77      4.94 o 
   6   6   8      103.47      109.47     10.02 o 
   7   6   8       87.24       99.70      9.89 o 
 -10   7   8        0.01       -4.02      5.60 o 
  -9   7   8        9.69        9.28      5.15 o 
  -8   7   8        0.04        0.63      4.12 o 
  -7   7   8       16.35        9.71      4.49 o 
  -6   7   8        4.12        3.02      4.38 o 
  -5   7   8        0.03        1.38      3.97 o 
  -4   7   8      226.50      237.90     11.18 o 
  -3   7   8       17.25       16.57      4.73 o 
  -2   7   8      152.99      142.24     18.68 o 
  -1   7   8        4.53        9.38      4.93 o 
   0   7   8        1.60       -2.72      4.54 o 
   1   7   8        0.43        4.11      5.01 o 
   2   7   8        0.04       -3.62      3.62 o 
   3   7   8        0.74        0.06      4.52 o 
   4   7   8        2.33        3.32      4.10 o 
   5   7   8        2.48        2.80      5.20 o 
   6   7   8       16.04       15.01      5.54 o 
  -9   8   8       55.21       54.26      9.71 o 
  -8   8   8       72.64       77.81     10.22 o 
  -7   8   8       65.97       68.18      7.15 o 
  -6   8   8       47.75       47.68      7.09 o 
  -5   8   8       73.00       58.88      7.41 o 
  -4   8   8      170.09      164.13     13.81 o 
  -3   8   8      392.35      395.05     17.96 o 
  -2   8   8      159.13      149.27     11.78 o 
  -1   8   8       23.71       26.37      6.64 o 
   0   8   8       81.26       82.07     14.20 o 
   1   8   8      142.17      142.31     13.23 o 
   2   8   8      154.50      136.90     11.58 o 
   3   8   8      121.07      121.19      7.96 o 
   4   8   8      160.25      179.87      9.57 o 
   5   8   8       98.42       91.93      8.04 o 
   6   8   8       41.99       27.67     12.48 o 
  -8   9   8        2.87        8.69      6.04 o 
  -7   9   8       13.74       -1.45      9.25 o 
  -6   9   8        3.02        6.15      5.53 o 
  -5   9   8       47.37       32.57      8.59 o 
  -4   9   8       19.90       20.82     19.41 o 
  -3   9   8        0.04       -4.87      4.87 o 
  -2   9   8       24.53       23.60      6.80 o 
  -1   9   8       29.86       19.12      6.61 o 
   0   9   8       28.45       29.06      7.51 o 
   1   9   8        0.04       -0.50      5.69 o 
   2   9   8        9.49       21.51      7.34 o 
   3   9   8       23.35       43.93      7.05 o 
   4   9   8       12.53       17.24      7.32 o 
   5   9   8       16.73       24.29     11.99 o 
  -7  10   8       24.90       22.44      6.89 o 
  -6  10   8       57.61       68.92      9.10 o 
  -5  10   8       72.60       86.82      9.18 o 
  -4  10   8       55.28       68.05     10.49 o 
  -3  10   8       91.17       76.80     10.64 o 
  -2  10   8      145.02      158.01     13.18 o 
  -1  10   8       80.32      109.05     11.68 o 
   0  10   8       80.41       79.09     10.53 o 
   1  10   8      220.05      237.45     15.54 o 
   2  10   8      149.30      155.57     13.33 o 
   3  10   8       19.62       20.93      6.28 o 
   4  10   8       67.30       54.40     14.59 o 
  -6  11   8        0.08       -1.13      8.86 o 
  -5  11   8        0.11        3.09      6.60 o 
  -4  11   8        0.02        3.41      5.74 o 
  -3  11   8        1.01       -3.65      5.12 o 
  -2  11   8        8.68       21.69     10.07 o 
  -1  11   8        0.48       -4.08      5.19 o 
   0  11   8        7.33        8.45      5.96 o 
   1  11   8       38.90       34.32      8.38 o 
   2  11   8       21.61        7.07      8.00 o 
  -3  12   8        4.35        1.24     11.09 o 
  -2  12   8       14.73        8.37     12.17 o 
  -1  12   8       18.58       18.43     12.66 o 
   0  12   8       25.72       31.02     13.02 o 
 -11   1   9        0.47        5.70      6.29 o 
 -10   1   9       69.93       63.07     10.36 o 
  -9   1   9      143.46      165.03     13.12 o 
  -8   1   9       61.52       61.24      9.05 o 
  -7   1   9      142.82      170.87     21.73 o 
  -6   1   9      227.21      230.20     12.40 o 
  -5   1   9      276.92      281.52     11.52 o 
  -4   1   9      350.44      352.76      9.61 o 
  -3   1   9      459.34      461.10     27.74 o 
  -2   1   9      406.55      398.86      9.80 o 
  -1   1   9      316.97      305.98      8.48 o 
   0   1   9     1293.65     1282.68     25.87 o 
   1   1   9      564.11      556.51     14.94 o 
   2   1   9       68.29       68.13      5.84 o 
   3   1   9       14.82        8.76     10.35 o 
   4   1   9        3.00       -2.94      4.80 o 
   5   1   9      154.43      156.41     13.04 o 
   6   1   9       33.72       37.71      9.09 o 
   7   1   9       77.24       66.89     11.47 o 
   8   1   9      100.22      112.45     22.88 o 
 -10   2   9       54.70       38.86     18.68 o 
  -9   2   9       26.91       20.26      7.46 o 
  -8   2   9        0.64       -3.88      3.88 o 
  -7   2   9        0.00        0.86      3.86 o 
  -6   2   9       45.15       49.03      5.72 o 
  -5   2   9      219.42      223.32      9.57 o 
  -4   2   9        0.43        1.68      3.20 o 
  -3   2   9      124.82      136.67      5.99 o 
  -2   2   9        0.35       -0.72      2.30 o 
  -1   2   9       19.84       19.42      3.85 o 
   0   2   9       25.62       22.46      4.05 o 
   1   2   9       19.95       19.00      4.18 o 
   2   2   9      137.33      120.04     19.19 o 
   3   2   9        0.34        1.46      3.67 o 
   4   2   9       17.17       20.18      8.17 o 
   5   2   9       80.83       88.30     10.93 o 
   6   2   9        2.30        2.43      9.55 o 
   7   2   9        1.78       -6.76      6.76 o 
 -10   3   9        2.20        9.36      7.64 o 
  -9   3   9       72.61       91.30     11.57 o 
  -8   3   9      155.91      153.57     10.98 o 
  -7   3   9      188.77      191.05      9.99 o 
  -6   3   9      224.99      243.97     10.46 o 
  -5   3   9      679.23      725.13     18.37 o 
  -4   3   9      822.00      830.71     19.56 o 
  -3   3   9      251.75      265.99      9.94 o 
  -2   3   9      329.45      325.92     20.62 o 
  -1   3   9      466.52      476.70     16.85 o 
   0   3   9      441.13      417.62     12.94 o 
   1   3   9      162.60      172.83     12.53 o 
   2   3   9      194.07      184.81      9.12 o 
   3   3   9      184.72      175.44      9.36 o 
   4   3   9      270.19      281.45     13.46 o 
   5   3   9      164.99      149.20     12.71 o 
   6   3   9       56.36       71.21     20.96 o 
   7   3   9      128.59      174.00     15.67 o 
 -10   4   9       14.59       15.01      5.58 o 
  -9   4   9        0.59       11.68      5.47 o 
  -8   4   9        2.10        1.93      4.33 o 
  -7   4   9        9.44        8.86      4.59 o 
  -6   4   9       16.65        2.20      3.98 o 
  -5   4   9       46.54       46.06     10.11 o 
  -4   4   9       67.17       72.60      6.75 o 
  -3   4   9      348.31      367.87     15.34 o 
  -2   4   9       40.71       38.25      6.71 o 
  -1   4   9        1.11        1.99      3.44 o 
   0   4   9       82.04       81.18      6.43 o 
   1   4   9       40.91       36.48      5.20 o 
   2   4   9       74.62       59.27      9.81 o 
   3   4   9      138.13      123.38      8.75 o 
   4   4   9        0.00        2.52      4.54 o 
   5   4   9        2.85       -1.02      4.61 o 
   6   4   9        0.02       -2.24      6.34 o 
   7   4   9        5.59        9.43      8.07 o 
 -10   5   9       37.60       47.75      7.35 o 
  -9   5   9      111.96      115.60     12.16 o 
  -8   5   9      122.56      112.39      9.12 o 
  -7   5   9      101.40      100.41      8.35 o 
  -6   5   9      205.52      215.49     10.70 o 
  -5   5   9      196.15      201.62      9.88 o 
  -4   5   9       33.14       36.25      7.96 o 
  -3   5   9      363.95      355.30     21.48 o 
  -2   5   9      499.78      496.43     18.66 o 
  -1   5   9       52.34       59.54      7.74 o 
   0   5   9      537.02      535.04     15.38 o 
   1   5   9      431.28      386.14     13.04 o 
   2   5   9       32.81       45.64      9.24 o 
   3   5   9       22.32       23.56      5.36 o 
   4   5   9      104.91      110.42      7.51 o 
   5   5   9      165.41      149.98     10.58 o 
   6   5   9       16.71        5.15      6.96 o 
   7   5   9       15.31       16.78     10.90 o 
 -10   6   9        0.58       -1.75      6.47 o 
  -9   6   9        2.75        3.09      5.21 o 
  -8   6   9        1.26        3.82      4.56 o 
  -7   6   9        0.40        1.87      4.45 o 
  -6   6   9       24.13       17.03      7.20 o 
  -5   6   9        8.05       15.21      7.88 o 
  -4   6   9       15.50       18.70      6.23 o 
  -3   6   9        1.31        3.08      4.94 o 
  -2   6   9       51.96       48.45      7.58 o 
  -1   6   9        0.11        3.48      4.85 o 
   0   6   9       13.74       15.60      6.02 o 
   1   6   9        0.00        0.53      6.80 o 
   2   6   9       38.00       26.88      5.32 o 
   3   6   9       24.66       23.75      5.70 o 
   4   6   9       15.87       16.29      4.65 o 
   5   6   9        3.26        2.56      4.54 o 
   6   6   9        2.43       -0.52      5.89 o 
  -9   7   9       13.09       20.49      6.17 o 
  -8   7   9       42.75       46.52     16.10 o 
  -7   7   9       49.22       46.97      7.18 o 
  -6   7   9        1.73        3.18      5.39 o 
  -5   7   9        1.04        2.07      5.17 o 
  -4   7   9       16.40       25.51      6.48 o 
  -3   7   9        3.05       -1.74      4.75 o 
  -2   7   9      153.14      163.69     12.23 o 
  -1   7   9      522.77      507.67     20.11 o 
   0   7   9      221.64      223.72     13.89 o 
   1   7   9       81.15       87.76     10.02 o 
   2   7   9      161.87      148.74     11.79 o 
   3   7   9      117.09      130.48      9.47 o 
   4   7   9       83.58       88.47      7.53 o 
   5   7   9       33.34       35.62      6.31 o 
   6   7   9        9.35       14.51      6.51 o 
  -9   8   9        1.82       -0.56      8.82 o 
  -8   8   9        5.76       -1.78      6.54 o 
  -7   8   9        0.39       -1.62      4.92 o 
  -6   8   9       40.71       40.77     11.92 o 
  -5   8   9       48.93       50.59      7.23 o 
  -4   8   9       19.12       20.33      7.73 o 
  -3   8   9       91.17       85.42     15.60 o 
  -2   8   9       39.93       51.46      8.62 o 
  -1   8   9        6.36        6.65      5.93 o 
   0   8   9        8.24        1.09      5.42 o 
   1   8   9        1.33       -0.69      5.70 o 
   2   8   9        4.34        2.82      6.05 o 
   3   8   9        2.28        3.62      4.99 o 
   4   8   9        2.24        5.95      4.76 o 
   5   8   9        2.09        3.26      4.94 o 
  -8   9   9       50.46       73.80     12.29 o 
  -7   9   9       76.16       76.77      8.94 o 
  -6   9   9       57.17       45.12      7.84 o 
  -5   9   9      121.71      119.50     12.34 o 
  -4   9   9      204.50      213.12     15.11 o 
  -3   9   9      148.43      182.47     15.56 o 
  -2   9   9       94.50      105.69     11.56 o 
  -1   9   9      168.52      199.29     14.26 o 
   0   9   9      211.74      202.29     14.62 o 
   1   9   9       55.71       42.90      9.00 o 
   2   9   9      118.92      125.52     12.45 o 
   3   9   9      176.76      195.28     11.89 o 
   4   9   9       35.41       30.05     10.98 o 
  -6  10   9        0.20        2.70      5.66 o 
  -5  10   9        1.62        3.64      5.87 o 
  -4  10   9       17.77       12.07      7.54 o 
  -3  10   9       31.80       29.27     14.24 o 
  -2  10   9        2.63        6.21      6.67 o 
  -1  10   9        1.29        6.86      7.01 o 
   0  10   9        0.04       -0.74      6.19 o 
   1  10   9        2.37        8.92      6.82 o 
   2  10   9        9.78       23.02     12.48 o 
   3  10   9        9.75       13.76      8.47 o 
  -5  11   9        6.89        7.40     11.54 o 
  -4  11   9       16.64       -6.86     10.12 o 
  -3  11   9        2.81       -9.42      9.97 o 
  -2  11   9        6.90       19.51     12.20 o 
  -1  11   9       41.73       49.81     15.22 o 
   0  11   9       21.93       21.18     12.29 o 
   1  11   9       29.96       33.32     13.32 o 
 -10   0  10      179.34      173.00     21.12 o 
  -9   0  10      142.01      157.68     18.76 o 
  -8   0  10       97.17      105.49     15.22 o 
  -7   0  10      201.55      200.19     18.15 o 
  -6   0  10       84.79      102.10     13.20 o 
  -5   0  10        1.19       -2.99      3.26 o 
  -4   0  10      223.73      217.14     16.60 o 
  -3   0  10      322.54      332.46     13.53 o 
  -2   0  10      240.61      240.55     11.31 o 
  -1   0  10      223.73      217.24     10.52 o 
   0   0  10       47.83       31.42      9.27 o 
   1   0  10      316.72      297.21     20.51 o 
   2   0  10      190.17      218.31     19.18 o 
   3   0  10      341.59      363.58     24.50 o 
   4   0  10      244.99      183.81     20.00 o 
   5   0  10       84.04      103.61     17.31 o 
   6   0  10      118.02      116.18     19.03 o 
   7   0  10       78.15       66.25     18.12 o 
 -10   1  10       12.78        6.92      7.52 o 
  -9   1  10        5.93       16.12      7.38 o 
  -8   1  10        2.21        1.71      5.84 o 
  -7   1  10        1.54       11.11      5.98 o 
  -6   1  10        3.21        4.07      3.79 o 
  -5   1  10        0.00       -0.08      3.59 o 
  -4   1  10        1.57       -2.70      2.70 o 
  -3   1  10       14.70        9.18      3.61 o 
  -2   1  10       40.99       37.06      4.06 o 
  -1   1  10       48.52       53.07      5.48 o 
   0   1  10      525.49      507.51     14.48 o 
   1   1  10      217.94      205.21     13.72 o 
   2   1  10        3.65        5.74      5.27 o 
   3   1  10      150.88      156.87     14.18 o 
   4   1  10        7.76        1.50      5.58 o 
   5   1  10       15.80        7.13      7.15 o 
   6   1  10        6.09        0.38      7.19 o 
   7   1  10        0.24       -7.50      7.50 o 
 -10   2  10        9.37        7.88      6.55 o 
  -9   2  10       58.28       53.96     13.13 o 
  -8   2  10      111.61      127.08     11.70 o 
  -7   2  10      109.38      121.26     10.29 o 
  -6   2  10      155.93      156.14     14.59 o 
  -5   2  10      260.87      273.76     10.78 o 
  -4   2  10      313.89      316.43     11.28 o 
  -3   2  10      263.11      252.03      8.15 o 
  -2   2  10      562.02      567.23     19.05 o 
  -1   2  10      323.47      343.94     15.62 o 
   0   2  10      177.81      178.27     14.20 o 
   1   2  10      192.32      189.14      9.24 o 
   2   2  10      316.63      332.94     12.16 o 
   3   2  10      539.05      551.50     21.90 o 
   4   2  10       57.47       46.70      9.43 o 
   5   2  10       46.59       45.88      9.32 o 
   6   2  10       93.89      103.85     16.18 o 
   7   2  10       81.13       81.72     12.82 o 
 -10   3  10        4.37        8.17      5.88 o 
  -9   3  10       14.69       15.41      6.71 o 
  -8   3  10        0.67        2.72      4.75 o 
  -7   3  10       12.79        5.69      6.52 o 
  -6   3  10       11.90        8.68      4.59 o 
  -5   3  10      375.33      396.66     18.82 o 
  -4   3  10      102.37      113.98     15.67 o 
  -3   3  10       19.59       29.87      7.43 o 
  -2   3  10       48.01       40.60      6.63 o 
  -1   3  10        3.78        5.00      3.13 o 
   0   3  10        9.39        5.11      3.73 o 
   1   3  10        8.04        6.91      4.30 o 
   2   3  10       67.55       60.04      8.78 o 
   3   3  10        2.46        5.09      5.69 o 
   4   3  10       12.37        2.92     16.43 o 
   5   3  10        0.08        3.06      6.35 o 
   6   3  10        0.17        5.14      7.26 o 
 -10   4  10       56.13       57.76     10.00 o 
  -9   4  10       25.30       19.82     10.42 o 
  -8   4  10       21.72       16.15      5.58 o 
  -7   4  10      113.28      125.81     13.22 o 
  -6   4  10      197.21      183.47      9.93 o 
  -5   4  10      211.96      219.26     10.65 o 
  -4   4  10      344.87      338.61     15.70 o 
  -3   4  10      271.27      266.41     13.66 o 
  -2   4  10      576.65      557.29     20.86 o 
  -1   4  10      551.16      524.41     30.80 o 
   0   4  10      136.70      142.13      8.28 o 
   1   4  10       23.32       28.02      5.18 o 
   2   4  10       28.06       40.21      5.83 o 
   3   4  10       87.71      101.71      8.69 o 
   4   4  10       90.43      114.45     12.00 o 
   5   4  10      122.81      118.01     12.86 o 
   6   4  10       10.10        9.12      8.62 o 
 -10   5  10        2.26        6.40      7.14 o 
  -9   5  10        0.03       -4.56      4.56 o 
  -8   5  10        0.40        3.38      6.38 o 
  -7   5  10        4.48        4.07      4.65 o 
  -6   5  10       21.13       11.44      5.05 o 
  -5   5  10       93.20       75.92      9.29 o 
  -4   5  10       34.24       22.07      6.63 o 
  -3   5  10       16.11       21.14      6.26 o 
  -2   5  10       11.14        2.97      8.94 o 
  -1   5  10      191.95      206.31     20.06 o 
   0   5  10        5.55        4.70      4.95 o 
   1   5  10        2.23        3.72      4.18 o 
   2   5  10        0.00       -4.10      6.84 o 
   3   5  10       24.21       16.16      5.10 o 
   4   5  10        1.98        2.23      5.19 o 
   5   5  10        0.52       -6.50      6.50 o 
   6   5  10        8.64       16.95      8.87 o 
  -9   6  10       20.16        6.23      5.53 o 
  -8   6  10       46.89       47.99      7.42 o 
  -7   6  10       42.31       32.47     10.80 o 
  -6   6  10       14.21        3.09     16.43 o 
  -5   6  10       57.82       44.58      8.22 o 
  -4   6  10       69.93       80.60     14.12 o 
  -3   6  10        7.42        1.98      5.24 o 
  -2   6  10       95.22       87.22      9.63 o 
  -1   6  10      162.20      156.70     13.93 o 
   0   6  10      136.75      165.48     12.27 o 
   1   6  10      173.20      195.30     13.43 o 
   2   6  10       77.83       77.34      7.79 o 
   3   6  10       78.80       83.51      8.31 o 
   4   6  10       36.99       44.81      6.23 o 
   5   6  10       46.71       40.92      8.00 o 
  -9   7  10        0.55       -6.17      6.17 o 
  -8   7  10        7.98       -0.85     10.56 o 
  -7   7  10       16.75       10.92      7.63 o 
  -6   7  10        7.39       16.33      6.46 o 
  -5   7  10      131.88      140.20     17.40 o 
  -4   7  10      143.62      122.27     12.32 o 
  -3   7  10        6.47        3.51     10.36 o 
  -2   7  10        7.44        9.09     11.77 o 
  -1   7  10        0.01       -1.64      4.92 o 
   0   7  10       21.64       17.74      6.47 o 
   1   7  10       36.44       33.69      7.87 o 
   2   7  10        1.60        0.69      5.94 o 
   3   7  10        2.02        2.79      4.93 o 
   4   7  10       18.13       13.01      5.14 o 
   5   7  10        1.32        7.89      6.09 o 
  -8   8  10        5.57       25.34     12.84 o 
  -7   8  10        4.66       11.11     15.59 o 
  -6   8  10      103.57       97.41     16.48 o 
  -5   8  10       80.63       92.70     11.48 o 
  -4   8  10       22.21       30.00      9.02 o 
  -3   8  10      104.83      110.00     11.87 o 
  -2   8  10      199.46      196.28     14.19 o 
  -1   8  10      138.00      133.04     12.41 o 
   0   8  10      139.66      147.60     20.86 o 
   1   8  10      118.12      154.03     14.98 o 
   2   8  10       68.91       79.75     14.33 o 
   3   8  10       64.41       72.45     10.09 o 
   4   8  10       56.89       46.81      9.65 o 
  -7   9  10        0.50       -2.02     10.00 o 
  -6   9  10        1.56        2.45     10.33 o 
  -5   9  10        3.65        4.12      6.38 o 
  -4   9  10       54.43       32.98     10.74 o 
  -3   9  10       12.44        7.04      6.63 o 
  -2   9  10        3.57       -4.37      5.69 o 
  -1   9  10        0.12        3.11      7.82 o 
   0   9  10        3.11        3.60      7.78 o 
   1   9  10       16.21       10.02      6.59 o 
   2   9  10       30.58       29.30      8.38 o 
   3   9  10        1.02       -2.97      7.06 o 
  -5  10  10       47.09       31.02     14.77 o 
  -4  10  10       39.71       56.03     10.08 o 
  -3  10  10       65.94       86.38     11.47 o 
  -2  10  10       67.21       62.62     10.64 o 
  -1  10  10       46.48       45.44      9.45 o 
   0  10  10      151.43      161.76     20.99 o 
   1  10  10      244.87      327.06     27.64 o 
 -10   1  11        8.70       11.73      7.32 o 
  -9   1  11       21.29       31.55      8.54 o 
  -8   1  11       35.86       56.64      9.53 o 
  -7   1  11       18.00       17.32      6.81 o 
  -6   1  11      151.21      177.14      9.54 o 
  -5   1  11      202.55      188.91      9.45 o 
  -4   1  11      102.78      101.58      6.93 o 
  -3   1  11      206.59      210.90      9.06 o 
  -2   1  11      308.99      297.14     16.02 o 
  -1   1  11       22.25       19.61      4.53 o 
   0   1  11       35.13       41.86      7.31 o 
   1   1  11      140.54      139.59     17.76 o 
   2   1  11      104.66      101.86     15.09 o 
   3   1  11       25.51       26.04      8.00 o 
   4   1  11      138.66      141.89     21.43 o 
   5   1  11      183.77      157.54     14.48 o 
   6   1  11       57.18       46.38     10.78 o 
 -10   2  11        5.42        7.34      7.21 o 
  -9   2  11        3.28       12.19      7.24 o 
  -8   2  11       10.18       15.00     11.34 o 
  -7   2  11        8.37        5.59      4.66 o 
  -6   2  11       42.54       28.48      5.66 o 
  -5   2  11       11.59       10.54      4.50 o 
  -4   2  11        0.69        1.07      3.88 o 
  -3   2  11        1.67        3.12      5.59 o 
  -2   2  11       17.56       10.12      6.74 o 
  -1   2  11       28.97       25.69      5.01 o 
   0   2  11        0.34        2.07      3.75 o 
   1   2  11       22.12       22.57      6.56 o 
   2   2  11        6.88       20.00      6.61 o 
   3   2  11       23.68       23.26      9.08 o 
   4   2  11       14.51        3.68      6.90 o 
   5   2  11        5.36        9.39      7.64 o 
   6   2  11       31.45       51.71     10.90 o 
 -10   3  11       26.11       35.95     12.23 o 
  -9   3  11       36.99       29.36     10.09 o 
  -8   3  11       97.72      117.56     17.18 o 
  -7   3  11      146.74      160.07     20.37 o 
  -6   3  11      125.41      146.04      9.29 o 
  -5   3  11      119.03      135.12      8.70 o 
  -4   3  11      193.01      188.64     12.07 o 
  -3   3  11      155.19      164.67     11.45 o 
  -2   3  11      159.21      159.34     24.98 o 
  -1   3  11      230.62      233.66     10.31 o 
   0   3  11      227.20      224.52     10.39 o 
   1   3  11      449.68      444.16     22.42 o 
   2   3  11      309.68      285.92     15.40 o 
   3   3  11      283.17      316.71     17.19 o 
   4   3  11      132.25      136.49     13.31 o 
   5   3  11       62.24       96.14     12.48 o 
   6   3  11      102.83      116.62     14.34 o 
  -9   4  11        3.37        6.46      6.32 o 
  -8   4  11        2.65        4.07      5.15 o 
  -7   4  11        0.80        0.85      4.58 o 
  -6   4  11        6.59        3.92      4.55 o 
  -5   4  11       35.97       48.24      8.18 o 
  -4   4  11       24.99       22.66      6.47 o 
  -3   4  11        6.39        2.95      4.88 o 
  -2   4  11        5.06        3.96      9.17 o 
  -1   4  11       12.49       21.10      6.68 o 
   0   4  11        8.12        0.93      4.30 o 
   1   4  11       20.82       20.26      5.58 o 
   2   4  11       10.70        8.35      4.87 o 
   3   4  11        4.92        2.23      7.23 o 
   4   4  11        0.00       -2.80      6.83 o 
   5   4  11       14.08       30.55      9.11 o 
  -9   5  11       34.14       19.69      5.96 o 
  -8   5  11       17.53       20.99      6.19 o 
  -7   5  11       37.56       29.23      6.60 o 
  -6   5  11       57.19       62.34      9.32 o 
  -5   5  11        4.17       16.25      6.70 o 
  -4   5  11      128.59      131.65     13.23 o 
  -3   5  11      299.97      291.71     15.37 o 
  -2   5  11       35.24       42.25      7.75 o 
  -1   5  11       20.26       23.06      6.94 o 
   0   5  11        5.48        7.23      5.78 o 
   1   5  11       18.66       23.55      5.85 o 
   2   5  11      114.74      106.37      9.26 o 
   3   5  11       91.07      114.53      9.40 o 
   4   5  11       19.72       24.31      8.56 o 
   5   5  11       36.15       38.58     10.26 o 
  -9   6  11        0.74       -6.00      6.00 o 
  -8   6  11       12.39        6.66      5.74 o 
  -7   6  11        1.68       -5.94      9.83 o 
  -6   6  11       39.89       41.55      8.82 o 
  -5   6  11        3.35        5.69      6.36 o 
  -4   6  11       19.29       10.02      6.65 o 
  -3   6  11       23.84       24.51      6.99 o 
  -2   6  11        4.27        3.76      5.36 o 
  -1   6  11       95.26       85.72     12.17 o 
   0   6  11        4.25        2.35     10.56 o 
   1   6  11        0.72        0.84      5.40 o 
   2   6  11        9.40        2.61      5.90 o 
   3   6  11       12.16       11.57      5.47 o 
   4   6  11        0.10        9.24      6.36 o 
  -8   7  11        5.13        6.25     10.72 o 
  -7   7  11        7.07       16.30     11.27 o 
  -6   7  11       14.39       25.67      7.98 o 
  -5   7  11      127.35      129.51     22.84 o 
  -4   7  11      265.94      272.51     16.76 o 
  -3   7  11      187.78      178.06     13.83 o 
  -2   7  11      169.84      189.89     14.19 o 
  -1   7  11      114.69      129.06     12.21 o 
   0   7  11       51.23       51.83      9.43 o 
   1   7  11       87.52       91.79     11.08 o 
   2   7  11       61.45       48.05      9.29 o 
   3   7  11       58.90       45.19      9.38 o 
   4   7  11       25.20       16.25      6.37 o 
  -7   8  11       22.71       11.75     10.60 o 
  -6   8  11       71.07       73.64     10.90 o 
  -5   8  11       22.50       20.86     15.01 o 
  -4   8  11        0.47       -1.48      6.34 o 
  -3   8  11        2.22        7.01      6.45 o 
  -2   8  11        0.01        3.63      6.75 o 
  -1   8  11        1.85        1.76      6.66 o 
   0   8  11        4.40        0.99     17.96 o 
   1   8  11        0.90        5.08      6.01 o 
   2   8  11        4.45       -1.67      5.39 o 
   3   8  11        0.03       -0.17      6.64 o 
  -6   9  11       10.13       25.68     13.59 o 
  -5   9  11        4.03       14.56     11.12 o 
  -4   9  11       57.82       73.16     10.89 o 
  -3   9  11      136.71      153.93     14.10 o 
  -2   9  11       76.33       80.29     11.09 o 
  -1   9  11       76.84      105.46     12.38 o 
   0   9  11       80.93       95.53     17.48 o 
   1   9  11       66.57       51.44     14.62 o 
  -4  10  11       11.79        2.39     12.60 o 
  -3  10  11        2.01       -9.49     10.36 o 
  -2  10  11        0.10        2.99     10.72 o 
  -1  10  11        0.12       20.42     12.78 o 
  -9   0  12        4.38        1.81      8.85 o 
  -8   0  12        8.34       28.46     11.60 o 
  -7   0  12       34.12       63.47     13.08 o 
  -6   0  12        8.78        6.31      8.52 o 
  -5   0  12       32.86       32.53      9.49 o 
  -4   0  12      233.92      259.85     13.22 o 
  -3   0  12       68.56       65.74      7.83 o 
  -2   0  12      415.01      394.06     23.56 o 
  -1   0  12       62.26       64.37     11.84 o 
   0   0  12      218.42      224.44     19.94 o 
   1   0  12      112.90      139.56     17.28 o 
   2   0  12      137.16      156.48     19.06 o 
   3   0  12      218.43      266.82     24.50 o 
   4   0  12      120.38       99.78     17.64 o 
   5   0  12       26.85       13.71     12.75 o 
  -9   1  12        3.23        2.33      6.49 o 
  -8   1  12       10.38       19.09      7.54 o 
  -7   1  12       46.63       49.07      8.75 o 
  -6   1  12        0.74       -0.02      5.46 o 
  -5   1  12        1.98        9.82      4.45 o 
  -4   1  12        5.93        2.11      4.54 o 
  -3   1  12       17.32        8.59      4.42 o 
  -2   1  12        1.65        6.60      4.27 o 
  -1   1  12       54.57       57.52      8.39 o 
   0   1  12       15.83       12.52      6.35 o 
   1   1  12        0.24        2.77      5.89 o 
   2   1  12        1.76       -0.80     15.45 o 
   3   1  12        4.36        6.02      7.32 o 
   4   1  12        0.43       -1.83      7.34 o 
   5   1  12        0.32        5.41      7.84 o 
  -9   2  12       27.76       40.23     14.98 o 
  -8   2  12       53.61       55.84     10.00 o 
  -7   2  12      105.50      115.28     16.22 o 
  -6   2  12      139.26      151.14      9.57 o 
  -5   2  12      190.38      206.21     10.54 o 
  -4   2  12      137.94      139.91     14.35 o 
  -3   2  12       47.00       48.42      7.68 o 
  -2   2  12       98.98      113.58      7.99 o 
  -1   2  12      305.28      297.44     12.53 o 
   0   2  12      240.68      229.35     14.32 o 
   1   2  12      367.63      374.07     18.32 o 
   2   2  12      249.17      245.38     21.16 o 
   3   2  12       68.93       65.13     10.50 o 
   4   2  12      104.50      133.65     13.71 o 
   5   2  12       14.93       22.02      9.02 o 
  -9   3  12        2.01        3.00      6.29 o 
  -8   3  12       34.80       45.06      9.23 o 
  -7   3  12       23.41       36.16      6.50 o 
  -6   3  12        1.55       -4.20      4.59 o 
  -5   3  12        0.49        0.32      5.37 o 
  -4   3  12        1.78        4.16      6.69 o 
  -3   3  12       11.64       15.78      9.12 o 
  -2   3  12       53.75       34.97      7.46 o 
  -1   3  12       85.85      107.71     10.06 o 
   0   3  12       21.76       19.09      5.15 o 
   1   3  12       78.46       67.17      9.64 o 
   2   3  12        6.27       -1.09      5.80 o 
   3   3  12       33.30       18.03      7.81 o 
   4   3  12       38.92       30.58      9.63 o 
   5   3  12       21.49       31.78      9.55 o 
  -9   4  12       17.91       21.99     10.15 o 
  -8   4  12       10.75       14.54      5.66 o 
  -7   4  12        0.43        6.50      6.73 o 
  -6   4  12       28.08       17.04     11.15 o 
  -5   4  12      106.65      103.38     10.70 o 
  -4   4  12      139.54      156.17     12.32 o 
  -3   4  12      260.71      265.86     14.89 o 
  -2   4  12       43.62       49.70      8.27 o 
  -1   4  12       35.80       24.39      6.92 o 
   0   4  12      177.52      187.76     12.96 o 
   1   4  12       90.10       90.23      8.30 o 
   2   4  12       29.79       42.03      8.64 o 
   3   4  12       48.47       41.37      9.70 o 
   4   4  12       89.70       81.34     12.08 o 
  -9   5  12        1.64        5.62      7.30 o 
  -8   5  12        1.59        5.30      7.51 o 
  -7   5  12        0.72        2.62      6.78 o 
  -6   5  12       31.18       29.58      7.94 o 
  -5   5  12       26.81        9.31      6.82 o 
  -4   5  12        1.04       -2.96      5.57 o 
  -3   5  12        0.47       -1.39      6.63 o 
  -2   5  12        3.94        6.04      6.19 o 
  -1   5  12        4.30        5.23      5.42 o 
   0   5  12        6.57       -3.96      5.42 o 
   1   5  12        6.08       -2.61      7.76 o 
   2   5  12        0.40        1.35      5.30 o 
   3   5  12       15.29        6.93      7.11 o 
   4   5  12        1.85        2.01      7.42 o 
  -8   6  12       48.14       24.41     12.60 o 
  -7   6  12      102.24       94.88     13.06 o 
  -6   6  12      116.40      117.81     27.01 o 
  -5   6  12       67.65       68.44     10.47 o 
  -4   6  12       14.63       14.92     11.55 o 
  -3   6  12       17.89       19.07      7.35 o 
  -2   6  12       26.12       33.30      7.94 o 
  -1   6  12       32.48       26.58      7.81 o 
   0   6  12       87.44       93.26     18.05 o 
   1   6  12      105.60       87.27     11.21 o 
   2   6  12       24.40       25.86      7.90 o 
   3   6  12       37.16       47.96     10.17 o 
  -7   7  12       29.75       14.83     11.12 o 
  -6   7  12        0.23       -4.86      6.77 o 
  -5   7  12        6.73       20.99      7.63 o 
  -4   7  12        0.65        1.80      5.95 o 
  -3   7  12        6.11        2.93      6.60 o 
  -2   7  12        8.72        5.82      6.88 o 
  -1   7  12       11.58       18.75      7.62 o 
   0   7  12        3.40        2.94      6.77 o 
   1   7  12        1.44        0.91      6.94 o 
   2   7  12        3.59       -1.20      6.32 o 
  -6   8  12       26.09       20.15     12.75 o 
  -5   8  12       67.94       77.24     16.52 o 
  -4   8  12       61.24       52.79     10.75 o 
  -3   8  12       56.73       56.01      9.90 o 
  -2   8  12       87.64       94.77     22.44 o 
  -1   8  12      101.20       95.42     12.12 o 
   0   8  12       17.45       16.50      8.61 o 
   1   8  12       14.92        6.04     11.45 o 
  -4   9  12        8.37        9.67     10.60 o 
  -3   9  12        9.16        5.14     11.51 o 
  -2   9  12        3.20        2.54     11.75 o 
  -1   9  12        0.01        4.68     11.63 o 
  -9   1  13       23.84       36.49     11.48 o 
  -8   1  13       51.78       52.87      9.62 o 
  -7   1  13       61.46       56.55     13.11 o 
  -6   1  13       65.19       77.28      9.66 o 
  -5   1  13       58.25       57.63      8.64 o 
  -4   1  13        4.45        0.42     11.12 o 
  -3   1  13        4.97       -0.07      5.21 o 
  -2   1  13      105.63      102.96     10.26 o 
  -1   1  13      241.17      290.52     15.60 o 
   0   1  13      139.76      151.39     17.55 o 
   1   1  13       31.15       32.26     10.06 o 
   2   1  13      126.74      138.55     22.47 o 
   3   1  13       85.59       77.89     11.84 o 
   4   1  13       13.20       -0.34      7.50 o 
  -9   2  13       15.02       15.01     11.42 o 
  -8   2  13        0.47       -4.61      5.60 o 
  -7   2  13        2.33       -0.98      6.12 o 
  -6   2  13        6.80       14.47      7.82 o 
  -5   2  13        0.25        1.52      5.65 o 
  -4   2  13       24.88       13.01     14.97 o 
  -3   2  13       10.99       13.26      6.09 o 
  -2   2  13       92.33       83.57      9.65 o 
  -1   2  13       10.96        4.56      7.31 o 
   0   2  13        6.74        8.89      8.17 o 
   1   2  13       14.80       11.86      8.14 o 
   2   2  13       15.32        8.31      6.77 o 
   3   2  13       42.65       32.53      9.49 o 
   4   2  13        1.20       16.27      8.66 o 
  -9   3  13       11.07       12.39     11.21 o 
  -8   3  13       16.61       10.67      6.94 o 
  -7   3  13       32.90       37.82      8.80 o 
  -6   3  13       44.59       45.93      8.57 o 
  -5   3  13       48.76       53.83      8.97 o 
  -4   3  13       25.62       23.34      7.50 o 
  -3   3  13       86.62       95.58     10.47 o 
  -2   3  13      194.18      208.86     19.15 o 
  -1   3  13      183.52      218.85     21.63 o 
   0   3  13      154.90      131.52     12.22 o 
   1   3  13      117.38      118.87     18.71 o 
   2   3  13      172.18      135.41     13.14 o 
   3   3  13       73.51       75.41     15.22 o 
  -8   4  13        0.71        4.50     10.36 o 
  -7   4  13        4.12       -0.65      8.25 o 
  -6   4  13        2.29       -4.18      6.18 o 
  -5   4  13        0.56        9.45      6.69 o 
  -4   4  13       25.37        8.40     12.81 o 
  -3   4  13       74.84       66.64      9.53 o 
  -2   4  13       36.78       45.58      8.76 o 
  -1   4  13       52.04       24.12      7.69 o 
   0   4  13        4.02        4.86     10.71 o 
   1   4  13        3.20       12.35     10.60 o 
   2   4  13       23.19       35.69      9.17 o 
   3   4  13        1.51       -0.87      8.03 o 
  -8   5  13       16.63        8.13     11.81 o 
  -7   5  13       26.06       26.63      7.84 o 
  -6   5  13       22.07       19.93      7.52 o 
  -5   5  13       67.54       66.80     16.43 o 
  -4   5  13       24.41       16.08      7.17 o 
  -3   5  13        1.20       -0.43      6.32 o 
  -2   5  13       38.17       48.12      9.01 o 
  -1   5  13      138.48      117.57     11.91 o 
   0   5  13       69.85       67.70     19.85 o 
   1   5  13       37.66       34.68      8.51 o 
   2   5  13       60.62       62.62     16.04 o 
  -7   6  13        3.48        2.60     10.84 o 
  -6   6  13        5.68        5.27      6.76 o 
  -5   6  13        5.22        0.19      6.20 o 
  -4   6  13        5.08       -1.11      6.29 o 
  -3   6  13        1.36       -1.53      8.78 o 
  -2   6  13        0.22        0.79      6.28 o 
  -1   6  13        0.00       -3.26      6.02 o 
   0   6  13        0.47        3.54      6.93 o 
   1   6  13        0.17        2.25      6.80 o 
   2   6  13        1.09        1.78     11.18 o 
  -6   7  13       93.26       96.36     18.94 o 
  -5   7  13       79.81       86.88     18.22 o 
  -4   7  13       32.25       50.69      9.85 o 
  -3   7  13       39.01       56.35      9.57 o 
  -2   7  13       25.80       32.78     13.17 o 
  -1   7  13       13.79       18.37      7.29 o 
   0   7  13       34.16       40.50      9.35 o 
  -4   8  13        0.25       -9.88      9.88 o 
  -3   8  13        4.64       11.27     11.81 o 
  -2   8  13        0.14       -1.39     11.30 o 
  -8   0  14       12.57       17.10     10.84 o 
  -7   0  14       17.07       12.11     10.24 o 
  -6   0  14       22.78       49.18     12.63 o 
  -3   0  14      269.64      265.77     21.84 o 
  -2   0  14      260.04      252.32     21.93 o 
  -1   0  14       89.09       79.11     14.98 o 
   0   0  14      147.95      153.06     19.12 o 
   1   0  14       91.26       95.58     17.01 o 
   2   0  14       22.60       25.34     13.02 o 
  -8   1  14        5.00        6.43      6.10 o 
  -7   1  14        4.35        1.25      6.69 o 
  -6   1  14        8.08        6.46      8.94 o 
  -5   1  14        0.10       -4.11      8.34 o 
  -4   1  14       70.06       53.29     12.72 o 
  -3   1  14       50.96       52.74     12.63 o 
  -2   1  14        2.89       -1.18      8.91 o 
  -1   1  14        3.41       -4.13      6.07 o 
   0   1  14        1.50       -3.24     10.00 o 
   1   1  14        0.06       -0.61     10.35 o 
   2   1  14        0.14       -6.82      6.82 o 
  -8   2  14       22.86       22.23     11.12 o 
  -7   2  14       37.95       49.51     11.99 o 
  -6   2  14       30.08       23.38     10.63 o 
  -5   2  14       35.98       47.18      9.13 o 
  -4   2  14       15.97       11.45     11.27 o 
  -3   2  14       34.91       44.51      8.40 o 
  -2   2  14      163.40      136.66     17.82 o 
  -1   2  14       51.03       33.35     12.78 o 
   0   2  14      111.78      113.59     12.18 o 
   1   2  14      168.61      165.92     14.65 o 
   2   2  14        6.87       19.15      8.24 o 
  -7   3  14        1.85       11.93      8.52 o 
  -6   3  14        0.29        2.67      6.55 o 
  -5   3  14        0.20       13.39      6.63 o 
  -4   3  14        3.10        2.96     10.09 o 
  -3   3  14       44.37       41.23      8.75 o 
  -2   3  14       21.93       22.63     11.09 o 
  -1   3  14        1.33        1.15      8.28 o 
   0   3  14        3.80       15.35     11.09 o 
   1   3  14        0.80        3.86      9.95 o 
   2   3  14        6.52       10.43      8.10 o 
  -7   4  14       27.56       31.66     13.65 o 
  -6   4  14       24.56       37.16      8.53 o 
  -5   4  14       11.82       21.31      7.79 o 
  -4   4  14      104.47       93.18     11.30 o 
  -3   4  14      176.31      215.95     22.13 o 
  -2   4  14       74.55       58.52     11.87 o 
  -1   4  14       54.58       34.04     12.42 o 
   0   4  14       29.89       23.08     12.11 o 
   1   4  14        9.19        3.47      9.94 o 
  -6   5  14        9.61       34.41     13.29 o 
  -5   5  14       10.17        3.46      8.19 o 
  -4   5  14        0.05       12.93      6.99 o 
  -3   5  14        0.03        1.09      6.52 o 
  -2   5  14        0.66       -2.56      7.07 o 
  -1   5  14        0.00        6.48      6.79 o 
   0   5  14        0.09       14.23     10.94 o 
   1   5  14        0.50        1.51     10.48 o 
  -5   6  14        1.32       -6.56     10.15 o 
  -4   6  14        8.36        9.06     10.97 o 
  -3   6  14       21.10       12.24      9.47 o 
  -2   6  14       50.22       33.63      8.74 o 
  -1   6  14       32.75       32.35      8.81 o 
  -7   1  15        4.46       12.60      9.85 o 
  -6   1  15        0.26        2.72     10.81 o 
  -3   1  15       80.89       72.83     15.10 o 
  -2   1  15       34.76       42.59     13.56 o 
  -1   1  15       71.35       78.84     18.50 o 
   0   1  15       18.67       11.31     12.07 o 
  -6   2  15        1.97        4.53      8.28 o 
  -5   2  15       10.94       17.52     10.87 o 
  -4   2  15       16.54        7.31     10.45 o 
  -3   2  15        6.71       16.58     10.63 o 
  -2   2  15        4.53       -5.41      9.67 o 
  -1   2  15        2.70       -1.00      9.39 o 
   0   2  15        2.36        9.03     11.06 o 
  -6   3  15       12.32        6.16      9.61 o 
  -5   3  15       10.81        6.23      6.73 o 
  -4   3  15       28.85       12.28      8.51 o 
  -3   3  15       39.50       55.67     14.20 o 
  -2   3  15       36.45       16.10     10.87 o 
  -1   3  15       40.06       38.73     13.80 o 
   0   3  15       52.90       40.75     13.59 o 
  -5   4  15       24.15       10.69     11.87 o 
  -4   4  15       14.40       10.79      7.37 o 
  -3   4  15        0.13       15.81      8.85 o 
  -2   4  15        0.26       10.15     11.63 o 
  -1   4  15        1.36       16.64     11.15 o 
                                                 
